# Supplementary material for: The crotonylated and succinylated proteins of jujube involved in phytoplasma-stress responses
Source: BMC Biol. 2024 May 15;22:113. doi: 10.1186/s12915-024-01917-x (PMC11094900; doi:10.1186/s12915-024-01917-x)
Supplement: Supplementary file 4 — Additional file 4. Table S1. The information of crotonylated sites and their matched proteins. [file 12915_2024_1917_MOESM4_ESM.xls]

## Sheet: Table S1
Table S1 Detailed information of crotonylated sites and their matched proteins
Protein accession	Position	Protein description	KEGG pathway
XP_024933287.1	263	pyruvate decarboxylase 1-like	zju00010 Glycolysis / Gluconeogenesis
XP_015897253.1	379	pyruvate decarboxylase 2
XP_015866042.1	231284	putative glucose-6-phosphate 1-epimerase
XP_015882691.1	224114	aldose 1-epimerase	zju00010 Glycolysis / Gluconeogenesis; zju00052 Galactose metabolism
XP_015867300.1	104	aldose 1-epimerase-like
XP_015892152.1	337326318230	alcohol dehydrogenase class-3	zju00010 Glycolysis / Gluconeogenesis; zju00350 Tyrosine metabolism; zju00071 Fatty acid degradation
XP_024930177.1	21	alcohol dehydrogenase 1-like	zju00010 Glycolysis / Gluconeogenesis; zju00592 alpha-Linolenic acid metabolism; zju00350 Tyrosine metabolism; zju00071 Fatty acid degradation
XP_015892265.1	274,384,363,273,378,79,404	alcohol dehydrogenase-like
XP_015886388.1	238	alcohol dehydrogenase 1-like
XP_015886387.1	238,371,233,328,239,22,349,312,320,132,343,110	alcohol dehydrogenase 1-like
XP_015878968.2	230311	alcohol dehydrogenase 1
XP_015883201.1	590477266316460	ATP-citrate synthase beta chain protein 1	zju00020 Citrate cycle (TCA cycle)
XP_015874833.1	387,229,65,262	ATP-citrate synthase alpha chain protein 2-like
XP_015889929.1	169	succinate dehydrogenase [ubiquinone] flavoprotein subunit	zju00020 Citrate cycle (TCA cycle); zju00190 Oxidative phosphorylation
XP_015879056.1	236,65,171	succinate dehydrogenase [ubiquinone] iron-sulfur subunit 2
XP_015884684.1	67,24	glucose-6-phosphate isomerase 2B	zju00030 Pentose phosphate pathway; zju00010 Glycolysis / Gluconeogenesis; zju00500 Starch and sucrose metabolism; zju00520 Amino sugar and nucleotide sugar metabolism
XP_015874197.1	552	glucose-6-phosphate isomerase 1
XP_024932667.1	25	NADP-dependent glyceraldehyde-3-phosphate dehydrogenase	zju00030 Pentose phosphate pathway; zju00010 Glycolysis / Gluconeogenesis
XP_015884719.1	367,136,89,31,150	NADP-dependent glyceraldehyde-3-phosphate dehydrogenase-like isoform X2
XP_015881156.1	265505	pyrophosphate--fructose 6-phosphate 1-phosphotransferase subunit beta-like	zju00030 Pentose phosphate pathway; zju00051 Fructose and mannose metabolism; zju00010 Glycolysis / Gluconeogenesis
XP_015880013.1	409,16	pyrophosphate--fructose 6-phosphate 1-phosphotransferase subunit alpha
XP_015879634.1	507267525	pyrophosphate--fructose 6-phosphate 1-phosphotransferase subunit beta
XP_015886438.1	25,74,234	fructose-1,6-bisphosphatase	zju00030 Pentose phosphate pathway; zju00051 Fructose and mannose metabolism; zju00010 Glycolysis / Gluconeogenesis; zju00710 Carbon fixation in photosynthetic organisms
XP_015895435.1	159,274,221,310,497,458,543,361,69,356,506,543	phosphoglucomutase	zju00030 Pentose phosphate pathway; zju00052 Galactose metabolism; zju00230 Purine metabolism; zju00500 Starch and sucrose metabolism; zju00010 Glycolysis / Gluconeogenesis; zju00520 Amino sugar and nucleotide sugar metabolism
XP_015878731.1	154,96,79	probable 6-phosphogluconolactonase 4	zju00030 Pentose phosphate pathway
XP_015901239.1	162	pectinesterase 3, partial	zju00040 Pentose and glucuronate interconversions
XP_015888977.1	394	pectinesterase-like
XP_015872612.1	320	pectinesterase 3-like
XP_015885782.1	92619407	UDP-sugar pyrophosphorylase	zju00040 Pentose and glucuronate interconversions; zju00052 Galactose metabolism; zju00520 Amino sugar and nucleotide sugar metabolism; zju00053 Ascorbate and aldarate metabolism
XP_015880132.1	330,192,15,212,87,34,219,292,409,157,264,187,82	UTP--glucose-1-phosphate uridylyltransferase	zju00040 Pentose and glucuronate interconversions; zju00500 Starch and sucrose metabolism; zju00052 Galactose metabolism; zju00520 Amino sugar and nucleotide sugar metabolism
XP_024928347.1	335325126	UDP-glucose 6-dehydrogenase 1	zju00040 Pentose and glucuronate interconversions; zju00520 Amino sugar and nucleotide sugar metabolism; zju00053 Ascorbate and aldarate metabolism
XP_015877698.1	123,170,452,262,55,79	xylose isomerase	zju00051 Fructose and mannose metabolism; zju00040 Pentose and glucuronate interconversions
XP_015886997.1	161,200,68,311	probable fructokinase-4	zju00051 Fructose and mannose metabolism; zju00500 Starch and sucrose metabolism; zju00520 Amino sugar and nucleotide sugar metabolism
XP_015880189.1	351301	probable fructokinase-6
XP_015878049.1	268336	probable fructokinase-7
XP_024927064.1	159,70	mannose-1-phosphate guanylyltransferase 1 isoform X1	zju00051 Fructose and mannose metabolism; zju00520 Amino sugar and nucleotide sugar metabolism
XP_015888617.1	147212247	phosphomannomutase
XP_024934451.1	59,84,405,417,415	monodehydroascorbate reductase, /mitochondrial	zju00053 Ascorbate and aldarate metabolism
XP_024923392.1	551	monodehydroascorbate reductase, seedling isozyme-like isoform X1
XP_015901957.1	159,387,276,330,83,111,336,153,103,433,405,140	monodehydroascorbate reductase, seedling isozyme
AKP20054.1	382	L-galactono-1,4-lactone dehydrogenase, partial
XP_015885551.1	2205	acetyl-CoA carboxylase 1-like	zju00061 Fatty acid biosynthesis; zju00640 Propanoate metabolism; zju00620 Pyruvate metabolism; zju01212 Fatty acid metabolism
XP_024923716.1	244	uncharacterized protein LOC112489431
XP_015894402.1	123	3-oxoacyl-[acyl-carrier-protein] reductase 4	zju00061 Fatty acid biosynthesis; zju01040 Biosynthesis of unsaturated fatty acids; zju01212 Fatty acid metabolism; zju00780 Biotin metabolism
XP_015874650.1	123	uncharacterized protein LOC107411556	zju00061 Fatty acid biosynthesis; zju01212 Fatty acid metabolism
XP_015898944.1	142	enoyl-[acyl-carrier-protein] reductase [NADH] 2-like	zju00061 Fatty acid biosynthesis; zju01212 Fatty acid metabolism; zju00780 Biotin metabolism
XP_015896040.1	159	3-oxoacyl-[acyl-carrier-protein] synthase I-like isoform X2
XP_015890923.2	68	uncharacterized protein LOC107425433 isoform X3
XP_015877160.1	120282	3-oxoacyl-[acyl-carrier-protein] synthase I
XP_015875945.1	92142199	enoyl-[acyl-carrier-protein] reductase [NADH]
XP_024931483.1	270	long chain acyl-CoA synthetase 6, peroxisomal isoform X2	zju00061 Fatty acid biosynthesis; zju01212 Fatty acid metabolism; zju04146 Peroxisome; zju00071 Fatty acid degradation
XP_015900758.1	694563529686420	long chain acyl-CoA synthetase 8-like
XP_015896434.1	636,483,219,378,343,82	long chain acyl-CoA synthetase 4
XP_015895406.1	25,112,118,94	probable peroxygenase 4	zju00073 Cutin, suberine and wax biosynthesis
XP_024923127.1	146	probable NAD(P)H dehydrogenase (quinone) FQR1-like 1 isoform X2	zju00130 Ubiquinone and other terpenoid-quinone biosynthesis
YP_009241683.1	140	NADH dehydrogenase subunit 7	zju00190 Oxidative phosphorylation
YP_009241671.1	173	cytochrome c oxidase subunit 2
YP_009241669.1	91	ATPase subunit 1
XP_024929424.1	201101132111168	ATP synthase subunit O isoform X2
XP_015895512.1	457,286,227,230,188,184	ATP synthase subunit beta
XP_015893861.1	113	cytochrome b-c1 complex subunit Rieske-4-like
XP_015892279.1	56	NADH dehydrogenase [ubiquinone] 1 beta subcomplex subunit 9
XP_015890314.1	120	NADH dehydrogenase [ubiquinone] iron-sulfur protein 4
XP_015887039.1	231,72,66,133,140	ATP synthase subunit gamma-like
XP_015881473.1	11514	NADH dehydrogenase [ubiquinone] iron-sulfur protein 1
XP_015878531.1	22,63,80,55	probable NADH dehydrogenase [ubiquinone] 1 alpha subcomplex subunit 12
XP_015878313.1	167,79	probable NADH dehydrogenase [ubiquinone] 1 alpha subcomplex subunit 5
XP_015877086.1	149,90,156,102,80,111,135,119,116,126	ATP synthase subunit d
XP_015875758.1	71,55	acyl carrier protein 2
XP_015872144.1	71	uncharacterized protein LOC107409225
XP_024928619.1	445395473	ATPase 4, plasma membrane-type isoform X2
XP_015901337.1	413457577	ATPase 10,
XP_015892482.1	246,281,265,83	soluble inorganic pyrophosphatase 6,
XP_015889988.1	139	soluble inorganic pyrophosphatase isoform X2
XP_015885324.1	602873916410574	plasma membrane ATPase 4-like
XP_015874910.1	354253	pyrophosphate-energized vacuolar membrane proton pump 1-like
XP_015872547.1	256263	pyrophosphate-energized vacuolar membrane proton pump-like
XP_015870508.1	605357364	pyrophosphate-energized vacuolar membrane proton pump
YP_009256378.1	52	photosystem I subunit VII	zju00195 Photosynthesis
YP_009256353.1	308304321438	photosystem II CP47 chlorophyll apoprotein
YP_009256340.1	180,173,312,144,129,100	cytochrome f
YP_009256327.1	564,11	photosystem I P700 apoprotein A1
YP_009256326.1	162551169	photosystem I P700 apoprotein A2
YP_009256323.1	457339	photosystem II CP43 chlorophyll apoprotein
YP_009256322.1	7	photosystem II protein D2
XP_024927513.1	201,70,140	psbP-like protein 1,isoform X5
XP_015901188.1	180	photosystem II reaction center PSB28 protein
XP_015896571.1	120	cytochrome b6-f complex iron-sulfur subunit 2-like
XP_015892137.1	100,65,113	photosystem I reaction center subunit IV A
XP_015891177.1	99105	photosystem I reaction center subunit N
XP_015890101.1	271,190,161,134,145,244,151,275,105,126	oxygen-evolving enhancer protein 1
XP_015889691.1	289,236,79,327,348,172,164,292,311,133	ferredoxin--NADP reductase, leaf-type isozyme
XP_015888354.1	74,50	photosystem II 10 kDa polypeptide
XP_015888211.1	197205209155173	photosystem I reaction center subunit II-like
XP_015886001.1	190120198	oxygen-evolving enhancer protein 3-2
XP_015885664.1	193184	photosystem II 22 kDa protein
XP_015882785.1	189228188	photosystem I reaction center subunit III
XP_015880991.1	118142	cytochrome b6-f complex iron-sulfur subunit-like
XP_015880638.1	100	photosystem II repair protein PSB27-H1
XP_015880618.1	238,221,116,244,111,230,146,105	oxygen-evolving enhancer protein 2-like
XP_015870928.1	362	ferredoxin--NADP reductase, root isozyme
XP_015887576.1	163,98	plastocyanin
XP_015872881.1	63,66	uncharacterized protein LOC107409976
YP_009256334.1	495,359,50,225,167,17	ATP synthase CF1 beta subunit	zju00195 Photosynthesis; zju00190 Oxidative phosphorylation
YP_009256312.1	382377	ATP synthase CF1 alpha subunit
XP_024930622.1	220	ATP synthase subunit b'-like
XP_015885622.1	156179351277195	ATP synthase gamma chain, isoform X2
AUH21115.1	107	ATP synthase CF0 subunit I
XP_015897179.1	240217210230	chlorophyll a-b binding protein CP29.2	zju00196 Photosynthesis - antenna proteins
XP_015896717.1	126	chlorophyll a-b binding protein 13
XP_015893509.1	228,94,223	chlorophyll a-b binding protein CP24 10A
XP_015889517.1	225234211121	chlorophyll a-b binding protein CP26
XP_015877386.1	267	chlorophyll a-b binding protein CP29.3
XP_015877130.1	38,212,34	chlorophyll a-b binding protein of LHCII type 1-like
XP_015880818.1	180217	chlorophyll a-b binding protein 8
XP_024933863.1	276208	urease isoform X1	zju00220 Arginine biosynthesis; zju00230 Purine metabolism
XP_015899359.1	198,26,305,202,12,325,258	glutamate dehydrogenase 1	zju00220 Arginine biosynthesis; zju00250 Alanine, aspartate and glutamate metabolism; zju00910 Nitrogen metabolism
XP_015866831.1	468241416377	argininosuccinate synthase-like	zju00220 Arginine biosynthesis; zju00250 Alanine, aspartate and glutamate metabolism; zju01230 Biosynthesis of amino acids
XP_015884782.1	112	aspartate aminotransferase P2 isoform X2	zju00220 Arginine biosynthesis; zju00250 Alanine, aspartate and glutamate metabolism; zju01230 Biosynthesis of amino acids; zju00360 Phenylalanine metabolism; zju01210 2-Oxocarboxylic acid metabolism; zju00950 Isoquinoline alkaloid biosynthesis; zju00330 Arginine and proline metabolism; zju00400 Phenylalanine, tyrosine and tryptophan biosynthesis; zju00960 Tropane, piperidine and pyridine alkaloi…
XP_024928295.1	237	glutamine synthetase cytosolic isozyme 1 isoform X2	zju00220 Arginine biosynthesis; zju00250 Alanine, aspartate and glutamate metabolism; zju01230 Biosynthesis of amino acids; zju00630 Glyoxylate and dicarboxylate metabolism; zju00910 Nitrogen metabolism
XP_015902174.1	278,106,165,326,323,267	glutamine synthetase nodule isozyme
XP_015895820.1	272278106326267	glutamine synthetase nodule isozyme-like
XP_015888259.1	327386355	glutamine synthetase leaf isozyme,
XP_015894663.1	35,90,462,16	glutamate--glyoxylate aminotransferase 2	zju00220 Arginine biosynthesis; zju00250 Alanine, aspartate and glutamate metabolism; zju01230 Biosynthesis of amino acids; zju00630 Glyoxylate and dicarboxylate metabolism; zju01210 2-Oxocarboxylic acid metabolism; zju00710 Carbon fixation in photosynthetic organisms; zju00260 Glycine, serine and threonine metabolism
XP_024926778.1	510444343	alanine aminotransferase 2	zju00220 Arginine biosynthesis; zju00250 Alanine, aspartate and glutamate metabolism; zju01230 Biosynthesis of amino acids; zju01210 2-Oxocarboxylic acid metabolism; zju00710 Carbon fixation in photosynthetic organisms
XP_015884613.1	267	ornithine carbamoyltransferase	zju00220 Arginine biosynthesis; zju01230 Biosynthesis of amino acids
XP_015899481.1	418	arginine biosynthesis bifunctional protein ArgJ	zju00220 Arginine biosynthesis; zju01230 Biosynthesis of amino acids; zju01210 2-Oxocarboxylic acid metabolism
XP_015896832.1	28	acetylornithine deacetylase
XP_015892218.1	62	aminoacylase-1-like isoform X2
XP_015882217.1	374188	acetylornithine aminotransferase
XP_015895634.1	182	uric acid degradation bifunctional protein TTL isoform X2	zju00230 Purine metabolism
XP_015889967.1	209	inosine-5'-monophosphate dehydrogenase 2
XP_015887832.1	251262	ureidoglycolate hydrolase
XP_015874797.1	166	bifunctional bis(5'-adenosyl)-triphosphatase/adenylylsulfatase FHIT
XP_015876486.1	144	uricase-2	zju00230 Purine metabolism; zju00232 Caffeine metabolism
XP_024925570.1	224314	uridine kinase-like protein 3	zju04016 MAPK signaling pathway - plant; zju00240 Pyrimidine metabolism; zju00230 Purine metabolism
XP_015893752.1	171	uridine kinase-like protein 1,isoform X2
XP_015892004.1	506	CTP synthase isoform X2
XP_015886498.1	100	UMP-CMP kinase 3 isoform X2
XP_015876068.1	286,21	uridine 5'-monophosphate synthase-like
XP_015866463.1	403	apyrase 2	zju00240 Pyrimidine metabolism; zju00230 Purine metabolism
XP_024926576.1	474	carbamoyl-phosphate synthase large chain-like	zju00250 Alanine, aspartate and glutamate metabolism; zju00240 Pyrimidine metabolism
XP_024924583.1	192	carbamoyl-phosphate synthase small chain-like, partial
XP_015897669.1	235394	alanine--glyoxylate aminotransferase 2 homolog 3	zju00250 Alanine, aspartate and glutamate metabolism; zju00260 Glycine, serine and threonine metabolism; zju00270 Cysteine and methionine metabolism; zju00280 Valine, leucine and isoleucine degradation
XP_015890907.1	453443249107	alanine--glyoxylate aminotransferase 2 homolog 1
XP_024928260.1	216	delta-1-pyrroline-5-carboxylate dehydrogenase 12A1 isoform X3	zju00250 Alanine, aspartate and glutamate metabolism; zju00330 Arginine and proline metabolism
XP_024926174.1	52	serine--glyoxylate aminotransferase-like	zju00250 Alanine, aspartate and glutamate metabolism; zju00630 Glyoxylate and dicarboxylate metabolism; zju00260 Glycine, serine and threonine metabolism; zju04146 Peroxisome
XP_015890617.1	443504	asparagine synthetase [glutamine-hydrolyzing] 2	zju00250 Alanine, aspartate and glutamate metabolism; zju01230 Biosynthesis of amino acids
XP_015874493.2	246328322105	asparagine synthetase [glutamine-hydrolyzing] 1
XP_015878226.1	13251357753	glutamate synthase [NADH], amyloplastic isoform X3	zju00250 Alanine, aspartate and glutamate metabolism; zju01230 Biosynthesis of amino acids; zju00910 Nitrogen metabolism
XP_015879575.1	84,370,64,144,347,17	betaine aldehyde dehydrogenase 1-like isoform X2	zju00260 Glycine, serine and threonine metabolism
XP_015892828.1	294311	methylthioribose kinase-like	zju00270 Cysteine and methionine metabolism
XP_015888097.1	189,64	1,2-dihydroxy-3-keto-5-methylthiopentene dioxygenase 2
XP_015887283.1	237,53,446,7,441,454,211,464,434,431,275	adenosylhomocysteinase
XP_015882433.1	159,431,53	adenosylhomocysteinase 1-like
XP_015883811.1	117226	bifunctional D-cysteine desulfhydrase/1-aminocyclopropane-1-carboxylate deaminase
XP_024924904.1	12	probable 3-hydroxyisobutyrate dehydrogenase isoform X2	zju00280 Valine, leucine and isoleucine degradation
XP_015892902.1	158,81,359	methylcrotonoyl-CoA carboxylase beta chain
XP_015872077.1	179	probable enoyl-CoA hydratase 2
XP_015893317.1	211	LL-diaminopimelate aminotransferase	zju00300 Lysine biosynthesis; zju01230 Biosynthesis of amino acids
XP_015888846.1	281,16	4-hydroxy-tetrahydrodipicolinate synthase	zju00300 Lysine biosynthesis; zju01230 Biosynthesis of amino acids; zju00261 Monobactam biosynthesis
XP_015888525.1	158621	bifunctional aspartokinase/homoserine dehydrogenase 1-like	zju00300 Lysine biosynthesis; zju01230 Biosynthesis of amino acids; zju00261 Monobactam biosynthesis; zju00260 Glycine, serine and threonine metabolism; zju00270 Cysteine and methionine metabolism
XP_024932089.1	139,51	alpha-aminoadipic semialdehyde synthase isoform X1	zju00310 Lysine degradation
XP_024927628.1	8.72211e+16	dihydrolipoyllysine-residue succinyltransferase component of 2-oxoglutarate dehydrogenase complex 1-like isoform X2	zju00310 Lysine degradation; zju00020 Citrate cycle (TCA cycle)
XP_015872104.2	240163157	dihydrolipoyllysine-residue succinyltransferase component of 2-oxoglutarate dehydrogenase complex 2-like, partial
XP_024927419.1	137541531	2-oxoglutarate dehydrogenase	zju00310 Lysine degradation; zju00380 Tryptophan metabolism; zju00020 Citrate cycle (TCA cycle)
XP_015889042.1	94	aldehyde dehydrogenase family 7 member A1	zju00310 Lysine degradation; zju00410 beta-Alanine metabolism; zju00330 Arginine and proline metabolism; zju00053 Ascorbate and aldarate metabolism; zju00280 Valine, leucine and isoleucine degradation; zju00561 Glycerolipid metabolism; zju00010 Glycolysis / Gluconeogenesis; zju00620 Pyruvate metabolism; zju00380 Tryptophan metabolism; zju00260 Glycine, serine and threonine metabolism; zju00340 Hi…
XP_024934199.1	333331	aldehyde dehydrogenase family 2 member B7 isoform X2	zju00310 Lysine degradation; zju00410 beta-Alanine metabolism; zju00330 Arginine and proline metabolism; zju00053 Ascorbate and aldarate metabolism; zju00280 Valine, leucine and isoleucine degradation; zju00561 Glycerolipid metabolism; zju00010 Glycolysis / Gluconeogenesis; zju00620 Pyruvate metabolism; zju00380 Tryptophan metabolism; zju00340 Histidine metabolism; zju00071 Fatty acid degradation
XP_024934198.1	447445413114	aldehyde dehydrogenase family 2 member B7 isoform X1
XP_024924970.1	350,92,366,432,111,425,277	aldehyde dehydrogenase family 2 member B4-like isoform X2
XP_015885731.1	434	aldehyde dehydrogenase family 3 member H1 isoform X2
XP_015872106.1	267	aldehyde dehydrogenase family 3 member F1-like
XP_024935265.1	126	ornithine aminotransferase	zju00330 Arginine and proline metabolism
XP_015886446.1	621575570	primary amine oxidase-like	zju00360 Phenylalanine metabolism; zju00950 Isoquinoline alkaloid biosynthesis; zju00410 beta-Alanine metabolism; zju00260 Glycine, serine and threonine metabolism; zju00960 Tropane, piperidine and pyridine alkaloid biosynthesis; zju00350 Tyrosine metabolism
XP_015891656.1	110	probable indole-3-pyruvate monooxygenase YUCCA10	zju00380 Tryptophan metabolism
XP_015882022.1	340	thioredoxin reductase 2-like	zju00450 Selenocompound metabolism
XP_024931378.1	49	LOW QUALITY PROTEIN: ATP sulfurylase 1	zju00450 Selenocompound metabolism; zju00261 Monobactam biosynthesis; zju00920 Sulfur metabolism; zju00230 Purine metabolism
XP_015902941.1	422	ATP sulfurylase 2-like
XP_024931511.1	128496220	probable methionine--tRNA ligase	zju00450 Selenocompound metabolism; zju00970 Aminoacyl-tRNA biosynthesis
XP_015899793.1	189,286,28,468,142,425,406,47,173,678	5-methyltetrahydropteroyltriglutamate--homocysteine methyltransferase	zju00450 Selenocompound metabolism; zju01230 Biosynthesis of amino acids; zju00270 Cysteine and methionine metabolism
XP_015873297.1	174,318,73,451,187	5-methyltetrahydropteroyltriglutamate--homocysteine methyltransferase
XP_015872579.1	120	bifunctional nitrilase/nitrile hydratase NIT4A	zju00460 Cyanoamino acid metabolism
XP_015877949.1	492443	(R)-mandelonitrile lyase 3-like
XP_015868506.1	182	(R)-mandelonitrile lyase 2-like isoform X3
XP_024934752.1	395,610,72,626,13,10	puromycin-sensitive aminopeptidase isoform X3	zju00480 Glutathione metabolism
XP_015892723.1	306,108,347,80,341,249,103,99,557	leucine aminopeptidase 1-like
XP_015894866.1	225214125	glutathione S-transferase U17-like
XP_015891899.1	92	glutathione S-transferase PARB-like
XP_015887675.1	79	glutathione S-transferase-like
XP_015887460.1	128166110	glutathione reductase-like
XP_015881466.1	118	microsomal glutathione S-transferase 3
XP_015877108.1	253	protein IN2-1 homolog B-like isoform X2
XP_015872249.1	6230115	glutathione S-transferase L3-like
AKP20052.1	28,232,86,54	glutathione S-transferase
XP_024925342.1	42,72	6-phosphogluconate dehydrogenase,decarboxylating 2,isoform X4	zju00480 Glutathione metabolism; zju00030 Pentose phosphate pathway
XP_015895271.1	250288404	6-phosphogluconate dehydrogenase,decarboxylating 3-like
XP_015878929.1	10	glucose-6-phosphate 1-dehydrogenase
XP_015872926.1	328326311	6-phosphogluconate dehydrogenase,decarboxylating 1-like, partial
XP_015880267.1	246130251	glutathione S-transferase DHAR3-like	zju00480 Glutathione metabolism; zju00053 Ascorbate and aldarate metabolism
XP_015877026.1	33200209194168	glutathione S-transferase DHAR1
XP_015893362.1	230	L-ascorbate peroxidase 3-like
XP_015885725.1	128,370,395,390,287,314,307	probable L-ascorbate peroxidase 6,isoform X2
XP_015885252.1	228151277184	thylakoid lumenal 29 kDa protein
XP_015874319.1	50,3,122,199,209,136,30,13	L-ascorbate peroxidase
XP_015868168.1	237189213	L-ascorbate peroxidase 3-like isoform X1
XP_024926638.1	281	glutathione synthetase,	zju00480 Glutathione metabolism; zju00270 Cysteine and methionine metabolism
XP_024934933.1	159,130,94,102,140,115,135	probable phospholipid hydroperoxide glutathione peroxidase isoform X2	zju00480 Glutathione metabolism; zju00590 Arachidonic acid metabolism
XP_015891589.1	104	probable glutathione peroxidase 4
XP_015869706.1	209,90,101,82	phospholipid hydroperoxide glutathione peroxidase 1-like
XP_024932096.1	340	MLO-like protein 13	zju00500 Starch and sucrose metabolism
XP_024931821.1	173	probable sucrose-phosphate synthase 2 isoform X2
XP_024930630.1	149470	isoamylase 3,isoform X3
XP_024929391.1	140	isoamylase 1,isoform X2
XP_024928309.1	757224	alpha-1,4 glucan phosphorylase L isozyme, isoform X3
XP_024923490.1	182	1,4-alpha-glucan-branching enzyme 1
XP_015896931.1	824630806584	alpha-glucan phosphorylase,H isozyme
XP_015896016.1	571	probable trehalase
XP_015890963.1	173	4-alpha-glucanotransferase
XP_015884289.2	219234	LOW QUALITY PROTEIN: alpha-amylase
XP_015884098.1	209,125,139,389,714,647	1,4-alpha-glucan-branching enzyme 1
XP_015883968.1	59,8,559,446,40,630,187	sucrose synthase 7-like isoform X2
XP_015880135.1	633,641,125,245,449,378,645	sucrose synthase 5
XP_015869483.1	371,625,738,61,442,167,451,172,616	sucrose synthase-like
AHK06411.1	507	sucrose synthetase, partial
XP_024930818.1	63	glucan endo-1,3-beta-glucosidase 5-like
XP_015900381.1	136	sucrose-phosphatase 1-like
XP_015877884.1	533547	acid beta-fructofuranosidase 1, vacuolar-like	zju00500 Starch and sucrose metabolism; zju00052 Galactose metabolism
XP_015888055.1	80	glucose-1-phosphate adenylyltransferase large subunit 3	zju00500 Starch and sucrose metabolism; zju00520 Amino sugar and nucleotide sugar metabolism
XP_015880810.1	50	glucose-1-phosphate adenylyltransferase small subunit 1
XP_015893907.1	970,306,612,337,853,313	alpha-mannosidase At3g26720-like	zju00511 Other glycan degradation
XP_015893890.1	315428848	probable alpha-mannosidase At5g13980 isoform X2
XP_015889773.1	951	alpha-mannosidase-like
XP_015890703.1	398	beta-galactosidase 17	zju00511 Other glycan degradation; zju00531 Glycosaminoglycan degradation; zju00600 Sphingolipid metabolism; zju00052 Galactose metabolism; zju00604 Glycosphingolipid biosynthesis - ganglio series
XP_015896749.1	39	phosphoacetylglucosamine mutase	zju00520 Amino sugar and nucleotide sugar metabolism
XP_015891960.1	262	UDP-glucuronic acid decarboxylase 2-like
XP_015878285.1	164	hevamine-A-like isoform X2
XP_015878158.1	103188114	acidic endochitinase-like
XP_015874144.1	148	UDP-glucuronic acid decarboxylase 5 isoform X2
XP_015873538.1	154,381,133,341,55	UDP-D-apiose/UDP-D-xylose synthase 2
XP_015872948.1	373	UDP-N-acetylglucosamine diphosphorylase 1-like
XP_015867487.1	121	acidic endochitinase-like
XP_015867466.1	281	hevamine-A-like
XP_015895220.1	276114	probable UDP-arabinopyranose mutase 1
XP_015888449.1	401,386,196,569,465,358	alpha-L-arabinofuranosidase 1
XP_015883259.1	218	probable galacturonosyltransferase 11
XP_015867767.1	16285	bifunctional dTDP-4-dehydrorhamnose 3,5-epimerase/dTDP-4-dehydrorhamnose reductase
XP_015866415.1	233266	NADH-cytochrome b5 reductase-like protein
XP_015876475.1	227	GDP-mannose 3,5-epimerase 1	zju00520 Amino sugar and nucleotide sugar metabolism; zju00053 Ascorbate and aldarate metabolism
XP_015875404.1	315,60,189,185,211	GDP-mannose 3,5-epimerase 2
XP_015883380.1	220	heparanase-like protein 1 isoform X1	zju00531 Glycosaminoglycan degradation
XP_015879557.1	159	heparanase-like protein 3
XP_015865943.1	421	phospholipid:diacylglycerol acyltransferase 1-like	zju00561 Glycerolipid metabolism
XP_015883719.1	480	putative 3,4-dihydroxy-2-butanone kinase	zju00561 Glycerolipid metabolism; zju00051 Fructose and mannose metabolism
XP_015881004.1	7	diacylglycerol kinase 5 isoform X2	zju00561 Glycerolipid metabolism; zju00564 Glycerophospholipid metabolism; zju04070 Phosphatidylinositol signaling system
XP_015877579.1	155	alpha-galactosidase 3	zju00561 Glycerolipid metabolism; zju00603 Glycosphingolipid biosynthesis - globo and isoglobo series; zju00600 Sphingolipid metabolism; zju00052 Galactose metabolism
XP_015870185.1	69510493	glycerol kinase	zju00561 Glycerolipid metabolism; zju04626 Plant-pathogen interaction;
XP_015890930.1	54396	inositol-3-phosphate synthase	zju00562 Inositol phosphate metabolism
XP_015877432.1	314	multiple inositol polyphosphate phosphatase 1	zju00562 Inositol phosphate metabolism; zju00010 Glycolysis / Gluconeogenesis
XP_015902253.1	33167	inositol-phosphate phosphatase-like	zju00562 Inositol phosphate metabolism; zju00053 Ascorbate and aldarate metabolism; zju04070 Phosphatidylinositol signaling system
XP_024932377.1	244260	SAL1 phosphatase-like isoform X2	zju00562 Inositol phosphate metabolism; zju00920 Sulfur metabolism; zju04070 Phosphatidylinositol signaling system
XP_015891156.1	36260341	SAL1 phosphatase-like isoform X1
XP_015889605.1	121	phosphoinositide phosphatase SAC6	zju00562 Inositol phosphate metabolism; zju04070 Phosphatidylinositol signaling system
XP_015876041.1	11	probable choline kinase 2 isoform X2	zju00564 Glycerophospholipid metabolism
XP_015883125.1	206	glycerophosphodiester phosphodiesterase GDPD6-like isoform X2
XP_015866111.1	205	acyl-protein thioesterase 2
XP_015884028.1	455	phospholipase D Z-like	zju00565 Ether lipid metabolism; zju00564 Glycerophospholipid metabolism
XP_015870462.1	281,191,67,436,151,257,202,143	phospholipase D alpha 1	zju00565 Ether lipid metabolism; zju00564 Glycerophospholipid metabolism; zju04144 Endocytosis
XP_024927675.1	269488283326438	leukotriene A-4 hydrolase homolog	zju00590 Arachidonic acid metabolism
XP_024926634.1	145122107	probable linoleate 9S-lipoxygenase 5	zju00591 Linoleic acid metabolism
XP_015888219.1	43	linoleate 9S-lipoxygenase 5
XP_015872396.2	187	linoleate 9S-lipoxygenase 1-like, partial
XP_015884706.1	98	allene oxide synthase 1	zju00592 alpha-Linolenic acid metabolism
XP_015884135.1	334307	4-coumarate--CoA ligase-like 5
XP_015880551.1	129,82	allene oxide cyclase-like
XP_015876252.1	348,319,99,90,338,229,20	putative 12-oxophytodienoate reductase 11
XP_015881177.1	399,80,284,388	fatty acid hydroperoxide lyase
XP_015873266.1	308412417478	linoleate 13S-lipoxygenase 2-1-like	zju00592 alpha-Linolenic acid metabolism; zju00591 Linoleic acid metabolism
XP_015899895.1	592,233,373,175,347,218	peroxisomal fatty acid beta-oxidation multifunctional protein MFP2	zju00592 alpha-Linolenic acid metabolism; zju01212 Fatty acid metabolism; zju00071 Fatty acid degradation
XP_015897065.1	382,73,242	neutral ceramidase 2,partial	zju00600 Sphingolipid metabolism
XP_015873926.1	752614	neutral ceramidase 1
XP_024930956.1	122255	probable lactoylglutathione lyase, isoform X2	zju00620 Pyruvate metabolism
XP_015901671.1	198	protein DJ-1 homolog D-like
XP_015884110.1	190	lactoylglutathione lyase GLX1-like
XP_015883716.1	170,190,276,174,40,283,287	lactoylglutathione lyase GLX1-like
XP_015890535.1	593	phosphoenolpyruvate carboxykinase (ATP)-like	zju00620 Pyruvate metabolism; zju00010 Glycolysis / Gluconeogenesis; zju00020 Citrate cycle (TCA cycle); zju00710 Carbon fixation in photosynthetic organisms
XP_015886113.1	328638	phosphoenolpyruvate carboxykinase (ATP)-like
XP_015902297.1	83,78	pyruvate dehydrogenase E1 component subunit beta-1	zju00620 Pyruvate metabolism; zju00010 Glycolysis / Gluconeogenesis; zju00020 Citrate cycle (TCA cycle)
XP_015894825.1	92281166249	pyruvate dehydrogenase E1 component subunit alpha
XP_015890717.1	535370	dihydrolipoyllysine-residue acetyltransferase component 3 of pyruvate dehydrogenase complex-like isoform X2
XP_015888903.1	353	pyruvate dehydrogenase E1 component subunit alpha-3
XP_015886359.1	187	dihydrolipoyllysine-residue acetyltransferase component 5 of pyruvate dehydrogenase complex
XP_015876444.1	479	dihydrolipoyllysine-residue acetyltransferase component 1 of pyruvate dehydrogenase complex
XP_024928140.1	350205253184	phosphoenolpyruvate carboxylase 2-like isoform X1	zju00620 Pyruvate metabolism; zju00710 Carbon fixation in photosynthetic organisms
XP_015901717.1	330	NAD-dependent malic enzyme 2 isoform X2
XP_015899528.1	6,63,70,390,175,167	NADP-dependent malic enzyme
XP_015895770.1	166	phosphoenolpyruvate carboxylase 4
XP_015886484.1	629102604	NAD-dependent malic enzyme 62 kDa isoform
XP_015884816.1	95	NADP-dependent malic enzyme isoform X1
XP_015876681.1	401132414394	malate dehydrogenase [NADP]
XP_015900109.1	160,78,407,448,215,413,180,148,329	dihydrolipoyl dehydrogenase 1	zju00630 Glyoxylate and dicarboxylate metabolism; zju00020 Citrate cycle (TCA cycle); zju00280 Valine, leucine and isoleucine degradation; zju00640 Propanoate metabolism; zju00010 Glycolysis / Gluconeogenesis; zju00620 Pyruvate metabolism; zju00260 Glycine, serine and threonine metabolism
XP_024932556.1	137,80	malate dehydrogenase-like isoform X3	zju00630 Glyoxylate and dicarboxylate metabolism; zju00020 Citrate cycle (TCA cycle); zju00710 Carbon fixation in photosynthetic organisms; zju00620 Pyruvate metabolism; zju00270 Cysteine and methionine metabolism
XP_015899175.1	310192178171	malate dehydrogenase
XP_015889438.1	119	malate dehydrogenase-like isoform X2
XP_015887881.1	112,238,4,120,241,313	malate dehydrogenase
XP_015883479.1	399	malate dehydrogenase
XP_015896821.1	152156	glycine cleavage system H protein-like	zju00630 Glyoxylate and dicarboxylate metabolism; zju00260 Glycine, serine and threonine metabolism
XP_015893150.1	46385	glycerate dehydrogenase
XP_015884495.1	149,1005,134,896,908,960,570,485	glycine dehydrogenase (decarboxylating)
XP_015883950.1	32,154,146,41,143	glycine cleavage system H protein 2 isoform X2
XP_015867665.2	110	uncharacterized protein LOC107405161
XP_015890302.1	357,15	uncharacterized protein LOC107424923 isoform X1	zju00630 Glyoxylate and dicarboxylate metabolism; zju00460 Cyanoamino acid metabolism; zju00910 Nitrogen metabolism
XP_015895629.1	70,71,151	ribulose bisphosphate carboxylase small chain-like	zju00630 Glyoxylate and dicarboxylate metabolism; zju00710 Carbon fixation in photosynthetic organisms
XP_015881453.1	87,70	ribulose bisphosphate carboxylase small chain-like
CDJ98630.1	222	ribulose-1-5-bisphosphate carboxylase/oxygenase large subunit, partial
AWM67330.1	244228	ribulose-1,5-bisphosphate carboxylase/oxygenase large subunit, partial
AEB00827.1	237,6,131,221,341,17,168,435,448,212,319,186,301	ribulose-1,5-bisphosphate carboxylase/oxygenase large subunit, partial
ADD48418.1	229	ribulose-1,5-bisphosphate carboxylase/oxygenase large subunit, partial
XP_024922945.1	721660	ferredoxin-dependent glutamate synthase, isoform X1	zju00630 Glyoxylate and dicarboxylate metabolism; zju00910 Nitrogen metabolism
XP_015900618.1	201959898	ferredoxin-dependent glutamate synthase, isoform X2
XP_015880536.1	140	phosphoglycolate phosphatase 2	zju00630 Glyoxylate and dicarboxylate metabolism
XP_015879231.1	334,244,53,201,169,326,15	formate dehydrogenase isoform X2
NP_001310800.1	416125227	catalase isozyme 1	zju00630 Glyoxylate and dicarboxylate metabolism; zju04016 MAPK signaling pathway - plant; zju00380 Tryptophan metabolism; zju04146 Peroxisome
XP_015888404.1	215191194	peroxisomal (S)-2-hydroxy-acid oxidase	zju00630 Glyoxylate and dicarboxylate metabolism; zju04146 Peroxisome;
XP_015891315.1	124,21,179,51,150	succinate--CoA ligase [ADP-forming] subunit beta	zju00640 Propanoate metabolism; zju00020 Citrate cycle (TCA cycle)
XP_015881982.1	72	succinate--CoA ligase [ADP-forming] subunit alpha-like
XP_015899910.1	272	lipoamide acyltransferase component of branched-chain alpha-keto acid dehydrogenase complex	zju00640 Propanoate metabolism; zju00280 Valine, leucine and isoleucine degradation
XP_024932709.1	112,67,422	methylmalonate-semialdehyde dehydrogenase [acylating] isoform X2	zju00640 Propanoate metabolism; zju00562 Inositol phosphate metabolism; zju00410 beta-Alanine metabolism; zju00280 Valine, leucine and isoleucine degradation
XP_015899901.1	618	probable acyl-CoA dehydrogenase IBR3	zju00640 Propanoate metabolism; zju01212 Fatty acid metabolism; zju00410 beta-Alanine metabolism; zju00071 Fatty acid degradation; zju00280 Valine, leucine and isoleucine degradation;
XP_015867764.2	18	hydroxymethylglutaryl-CoA synthase-like,partial	zju00650 Butanoate metabolism; zju00072 Synthesis and degradation of ketone bodies; zju00900 Terpenoid backbone biosynthesis; zju00280 Valine, leucine and isoleucine degradation
XP_015890074.1	356,333,302,450,291,70,411,405	succinate-semialdehyde dehydrogenase	zju00650 Butanoate metabolism; zju00250 Alanine, aspartate and glutamate metabolism
XP_015880911.1	98499300	gamma aminobutyrate transaminase 3-like
XP_015880891.1	298	gamma aminobutyrate transaminase 3-like
XP_015883908.1	230,31,5,355	glutamate decarboxylase-like	zju00650 Butanoate metabolism; zju00250 Alanine, aspartate and glutamate metabolism; zju00430 Taurine and hypotaurine metabolism; zju00410 beta-Alanine metabolism
XP_015883907.1	5	glutamate decarboxylase-like
XP_015879672.1	474230489454	glutamate decarboxylase
XP_015900764.1	236230	acetyl-CoA acetyltransferase 1	zju00650 Butanoate metabolism; zju00310 Lysine degradation; zju00630 Glyoxylate and dicarboxylate metabolism; zju00900 Terpenoid backbone biosynthesis; zju00280 Valine, leucine and isoleucine degradation; zju00640 Propanoate metabolism; zju00620 Pyruvate metabolism; zju00380 Tryptophan metabolism; zju01212 Fatty acid metabolism; zju00072 Synthesis and degradation of ketone bodies; zju00071 Fatty …
XP_015894606.1	106463323	uncharacterized protein LOC107428568	zju00670 One carbon pool by folate; zju00230 Purine metabolism;
XP_015873576.1	252344256361	aminomethyltransferase isoform X2	zju00670 One carbon pool by folate; zju00630 Glyoxylate and dicarboxylate metabolism; zju00260 Glycine, serine and threonine metabolism;
XP_015888576.1	406,15	methylenetetrahydrofolate reductase 2-like	zju00670 One carbon pool by folate
XP_015878872.1	254217579	formate--tetrahydrofolate ligase
XP_015901530.1	149212406	phosphoribulokinase,	zju00710 Carbon fixation in photosynthetic organisms
XP_015893884.1	128,240,115,184,401,294,177,335,292,235	glyceraldehyde-3-phosphate dehydrogenase A
XP_015884058.1	312132141314202	glyceraldehyde-3-phosphate dehydrogenase B
XP_015877300.1	248282	sedoheptulose-1,7-bisphosphatase-like
XP_015866132.1	366248108	sedoheptulose-1,7-bisphosphatase-like
XP_015866126.1	238154	sedoheptulose-1,7-bisphosphatase-like
XP_015884926.1	67253	thiamine thiazole synthase 2	zju00730 Thiamine metabolism
XP_024933882.1	90	adenylate kinase 4-like isoform X3	zju00730 Thiamine metabolism; zju00230 Purine metabolism
XP_015882315.1	128,34,173,135	adenylate kinase 4
XP_015868588.1	128,34,173	adenylate kinase 4-like
XP_015890440.1	339323	cysteine desulfurase	zju00730 Thiamine metabolism; zju04122 Sulfur relay system
XP_015894993.1	416	bifunctional riboflavin kinase/FMN phosphatase	zju00740 Riboflavin metabolism
XP_015870258.2	280193	pyridoxine/pyridoxamine 5'-phosphate oxidase 1-like, partial	zju00750 Vitamin B6 metabolism
XP_015895703.2	372	nudix hydrolase 19-like	zju00760 Nicotinate and nicotinamide metabolism; zju04146 Peroxisome
XP_015882530.1	602735	pantothenate kinase 2	zju00770 Pantothenate and CoA biosynthesis
XP_015894096.1	501	dihydropyrimidinase-like isoform X2	zju00770 Pantothenate and CoA biosynthesis; zju00410 beta-Alanine metabolism; zju00240 Pyrimidine metabolism
XP_015871545.1	387	dihydropyrimidine dehydrogenase (NADP(+))
XP_015889104.1	303	ectonucleotide pyrophosphatase/phosphodiesterase family member 1	zju00770 Pantothenate and CoA biosynthesis; zju00760 Nicotinate and nicotinamide metabolism; zju00500 Starch and sucrose metabolism; zju00240 Pyrimidine metabolism; zju00740 Riboflavin metabolism; zju00230 Purine metabolism
XP_015887506.1	594	dihydroxy-acid dehydratase-like	zju00770 Pantothenate and CoA biosynthesis; zju01230 Biosynthesis of amino acids; zju01210 2-Oxocarboxylic acid metabolism; zju00290 Valine, leucine and isoleucine biosynthesis
XP_015881327.1	142433415113	ketol-acid reductoisomerase-like
XP_024924543.1	14	protoporphyrinogen oxidase 2-like isoform X5	zju00860 Porphyrin and chlorophyll metabolism
XP_015899083.1	342332	protochlorophyllide reductase,
XP_015881452.1	382,214,76	protochlorophyllide reductase-like
XP_015880654.1	120378	oxygen-dependent coproporphyrinogen-III oxidase
XP_015865845.1	78	glutamate-1-semialdehyde 2,1-aminomutase 2-like
XP_015897316.1	359	phosphomevalonate kinase, peroxisomal-like	zju00900 Terpenoid backbone biosynthesis
XP_015880481.1	272,7	farnesyl pyrophosphate synthase 1
XP_015876387.1	72106	diphosphomevalonate decarboxylase MVD2, peroxisomal
XP_015874406.1	200379	4-hydroxy-3-methylbut-2-en-1-yl diphosphate synthase (ferredoxin)
XP_015899686.1	219409	CAAX prenyl protease 1 homolog
XP_015901711.1	201204	(+)-neomenthol dehydrogenase-like	zju00902 Monoterpenoid biosynthesis
XP_015888644.1	205	(+)-neomenthol dehydrogenase-like
XP_015886895.1	201	(+)-neomenthol dehydrogenase-like isoform X2
XP_015889028.1	296	flavonoid 3'-monooxygenase-like	zju00905 Brassinosteroid biosynthesis
XP_015881887.1	136	xanthoxin dehydrogenase, partial	zju00906 Carotenoid biosynthesis
XP_024929111.1	69,21	carbonic anhydrase 2-like	zju00910 Nitrogen metabolism
XP_015875040.1	156	cyanate hydratase
XP_024926362.1	172,71,600	LOW QUALITY PROTEIN: sulfite reductase [ferredoxin]-like	zju00920 Sulfur metabolism
XP_015875887.1	78	sulfite reductase [ferredoxin]-like
NP_001310789.1	332	sulfite reductase 1 [ferredoxin]-like
XP_015899361.1	59	adenylyl-sulfate kinase 3	zju00920 Sulfur metabolism; zju00230 Purine metabolism
XP_015882007.1	258	LOW QUALITY PROTEIN: thiosulfate/3-mercaptopyruvate sulfurtransferase 1	zju00920 Sulfur metabolism; zju00270 Cysteine and methionine metabolism; zju04122 Sulfur relay system
XP_024927098.1	271,234,51,275,29	peroxidase 4-like isoform X2	zju00940 Phenylpropanoid biosynthesis
XP_024926183.1	56148	peroxidase 4-like
XP_024923429.1	233	peroxidase 25 isoform X2
XP_015903122.1	57	peroxidase 3-like
XP_015892767.1	215116	probable cinnamyl alcohol dehydrogenase
XP_015890285.1	19220	peroxidase 51, partial
XP_015889907.1	41285262	peroxidase 72
XP_015889735.1	276267	peroxidase 64-like
XP_015886519.1	237,241,291,68,269,327,265,244	peroxidase 12
XP_015881099.1	36310	peroxidase 3-like
XP_015878874.1	175	peroxidase A2-like
XP_015878659.1	298	peroxidase 5-like
XP_015878342.2	519	berberine bridge enzyme-like 13
XP_015878332.1	375	berberine bridge enzyme-like 13
XP_015877523.1	53,90	peroxidase P7
XP_015872122.1	376394	berberine bridge enzyme-like 13
XP_015866057.1	54	peroxidase 16-like
XP_024922333.1	546	phenylalanine ammonia-lyase	zju00940 Phenylpropanoid biosynthesis; zju00360 Phenylalanine metabolism
XP_015877186.1	42	phenylalanine ammonia-lyase
XP_015894132.2	412	LOW QUALITY PROTEIN: 4-coumarate--CoA ligase 1	zju00940 Phenylpropanoid biosynthesis; zju00360 Phenylalanine metabolism; zju00130 Ubiquinone and other terpenoid-quinone biosynthesis
XP_024934366.1	405	beta-glucosidase 40	zju00940 Phenylpropanoid biosynthesis; zju00460 Cyanoamino acid metabolism; zju00500 Starch and sucrose metabolism
XP_024926686.1	125	beta-glucosidase 12-like, partial
XP_024926535.1	460	beta-glucosidase 42-like, partial
XP_024923860.1	159	uncharacterized protein LOC112489488
XP_024922781.1	464,82	uncharacterized protein LOC112489059
XP_015875971.1	273341	beta-glucosidase 12-like
XP_015875970.1	262	beta-glucosidase 13-like
XP_015873608.1	304,72	beta-glucosidase 42-like
XP_015873606.1	304,72,310,68	beta-glucosidase 42-like isoform X2
XP_015873262.1	69416148	uncharacterized protein LOC107410359
XP_015866963.1	221	beta-glucosidase 44-like isoform X2
XP_015900341.1	115	leucoanthocyanidin dioxygenase-like	zju00941 Flavonoid biosynthesis
XP_015896715.1	43115	leucoanthocyanidin dioxygenase-like
XP_015889639.1	109,163,58,100,343	naringenin,2-oxoglutarate 3-dioxygenase
XP_015884705.1	350,46,270,279,62	dihydroflavonol 4-reductase-like
XP_015877562.1	136181117	probable chalcone--flavonone isomerase 3
XP_015877049.1	93132255	chalcone--flavonone isomerase-like
XP_015886147.1	52,306,180,46,176	anthocyanidin reductase ((2S)-flavan-3-ol-forming)
XP_015883315.1	415	flavonoid 3'-monooxygenase	zju00941 Flavonoid biosynthesis; zju00944 Flavone and flavonol biosynthesis
XP_024933878.1	240,58	vinorine synthase-like	zju00945 Stilbenoid, diarylheptanoid and gingerol biosynthesis; zju00940 Phenylpropanoid biosynthesis; zju00941 Flavonoid biosynthesis
XP_015897965.1	416	cytochrome P450 98A2
XP_015868885.2	162	trans-cinnamate 4-monooxygenase-like	zju00945 Stilbenoid, diarylheptanoid and gingerol biosynthesis; zju00940 Phenylpropanoid biosynthesis; zju00941 Flavonoid biosynthesis; zju00360 Phenylalanine metabolism; zju00130 Ubiquinone and other terpenoid-quinone biosynthesis
XP_015866933.1	56,55	polyphenol oxidase-like	zju00950 Isoquinoline alkaloid biosynthesis; zju00350 Tyrosine metabolism
XP_015895649.1	317	glutamine--tRNA ligase	zju00970 Aminoacyl-tRNA biosynthesis
XP_024932488.1	236	tyrosine--tRNA ligase, /mitochondrial
XP_024929772.1	203	LOW QUALITY PROTEIN: phenylalanine--tRNA ligase beta subunit
XP_024929729.1	957146	isoleucine--tRNA ligase
XP_024929728.1	146175	isoleucine--tRNA ligase-like
XP_024927743.1	450280250	valine--tRNA ligase 1
XP_015900832.1	839	alanine--tRNA ligase-like
XP_015899455.1	230,12	arginine--tRNA ligase, /mitochondrial-like isoform X2
XP_015898281.1	137387561500	glycine--tRNA ligase 1-like
XP_015895549.2	310	cysteine--tRNA ligase 2-like, partial
XP_015894818.1	722	threonine--tRNA ligase 1
XP_015894177.1	677294839	alanine--tRNA ligase-like
XP_015892502.1	195478	asparagine--tRNA ligase 2
XP_015890507.1	369,40	proline--tRNA ligase-like isoform X3
XP_015888504.1	406505	LOW QUALITY PROTEIN: histidine--tRNA ligase
XP_015874194.1	191	aspartate--tRNA ligase 2
XP_015874032.1	231,174,63,90	lysine--tRNA ligase
XP_015871910.2	266	tryptophan--tRNA ligase, partial
XP_015870686.1	170,84,11	serine--tRNA ligase-like isoform X1
XP_015891179.1	98	glutamate--tRNA ligase, /mitochondrial	zju00970 Aminoacyl-tRNA biosynthesis; zju00860 Porphyrin and chlorophyll metabolism
XP_015874811.1	185	glutamate--tRNA ligase
XP_015887518.1	375234236	3-ketoacyl-CoA thiolase 2, peroxisomal	zju01040 Biosynthesis of unsaturated fatty acids; zju00592 alpha-Linolenic acid metabolism; zju01212 Fatty acid metabolism; zju04146 Peroxisome; zju00071 Fatty acid degradation; zju00280 Valine, leucine and isoleucine degradation
XP_015876925.1	65	very-long-chain enoyl-CoA reductase	zju01040 Biosynthesis of unsaturated fatty acids; zju01212 Fatty acid metabolism; zju00062 Fatty acid elongation
XP_015889673.1	58	2-dehydro-3-deoxyphosphooctonate aldolase 1	zju01100 Metabolic pathways
XP_015877735.1	156	uncharacterized protein LOC107414153	zju01110 Biosynthesis of secondary metabolites
XP_015898082.1	240	S-formylglutathione hydrolase
XP_024934914.1	304,245,236,15,109,99,409,117,222	2,3-bisphosphoglycerate-independent phosphoglycerate mutase	zju01230 Biosynthesis of amino acids; zju00010 Glycolysis / Gluconeogenesis; zju00260 Glycine, serine and threonine metabolism
XP_015894394.1	32,77,73,15	glyceraldehyde-3-phosphate dehydrogenase	zju01230 Biosynthesis of amino acids; zju00010 Glycolysis / Gluconeogenesis; zju00710 Carbon fixation in photosynthetic organisms
XP_015882057.1	156,207,424,218,430,211,358,137,98,117	phosphoglycerate kinase-like
XP_015882055.1	74,11,129,341,58,78,136,125,16,247	phosphoglycerate kinase
NP_001310799.1	64,7,273,198,267,111,121,69,231,59,219,117,171,223	glyceraldehyde-3-phosphate dehydrogenase-like
XP_024926938.1	9	cytosolic enolase 3 isoform X2	zju01230 Biosynthesis of amino acids; zju00010 Glycolysis / Gluconeogenesis; zju03018 RNA degradation
XP_015898710.1	131,61,146,226,336,269,416,340,285,5	enolase
XP_015883214.1	397260193	enolase 1
XP_015877848.1	138438	enolase
XP_015888681.1	403,90,134,607,406,377,315,481,354,340	transketolase	zju01230 Biosynthesis of amino acids; zju00030 Pentose phosphate pathway; zju00710 Carbon fixation in photosynthetic organisms
XP_015875411.1	66211	probable ribose-5-phosphate isomerase 3
XP_015898709.1	7,316,38,106,132,338,357,24,311,285	fructose-bisphosphate aldolase 6	zju01230 Biosynthesis of amino acids; zju00030 Pentose phosphate pathway; zju00710 Carbon fixation in photosynthetic organisms; zju00010 Glycolysis / Gluconeogenesis; zju00051 Fructose and mannose metabolism
XP_015892552.1	345,147,375,386,58,79	fructose-bisphosphate aldolase 1
XP_015876752.1	173,144,383,76,372,290	fructose-bisphosphate aldolase 3
XP_015898232.1	283314287	uncharacterized protein LOC107431758	zju01230 Biosynthesis of amino acids; zju00030 Pentose phosphate pathway
XP_015896623.1	281319	uncharacterized protein LOC107430300
XP_015893036.1	283343300	homoserine kinase	zju01230 Biosynthesis of amino acids; zju00260 Glycine, serine and threonine metabolism
XP_015898581.1	394	threonine dehydratase biosynthetic	zju01230 Biosynthesis of amino acids; zju00260 Glycine, serine and threonine metabolism; zju00290 Valine, leucine and isoleucine biosynthesis
XP_015869701.1	254	D-3-phosphoglycerate dehydrogenase 1-like, partial	zju01230 Biosynthesis of amino acids; zju00260 Glycine, serine and threonine metabolism
XP_015898472.2	443	S-adenosylmethionine synthase 4	zju01230 Biosynthesis of amino acids; zju00270 Cysteine and methionine metabolism
XP_015874843.1	387273364	S-adenosylmethionine synthase 2
XP_015872873.1	67,291,273,277,338,216,364,222	S-adenosylmethionine synthase 2
XP_024927321.1	221	delta-1-pyrroline-5-carboxylate synthase isoform X2	zju01230 Biosynthesis of amino acids; zju00330 Arginine and proline metabolism
XP_015900602.1	255	pyrroline-5-carboxylate reductase-like
XP_024929006.1	270226	histidine biosynthesis bifunctional protein hisIE-like	zju01230 Biosynthesis of amino acids; zju00340 Histidine metabolism
XP_015899303.1	81294446577287	imidazole glycerol phosphate synthase hisHF
XP_024933630.1	58	probable inactive shikimate kinase like 1isoform X4	zju01230 Biosynthesis of amino acids; zju00400 Phenylalanine, tyrosine and tryptophan biosynthesis
XP_024925041.1	187	3-phosphoshikimate 1-carboxyvinyltransferase
XP_024924859.1	70	anthranilate synthase beta subunit 2-like
XP_015900761.1	159339192388	indole-3-glycerol phosphate synthase-like
XP_015889769.1	181417	3-dehydroquinate synthase-like
XP_015885280.1	419213113	phospho-2-dehydro-3-deoxyheptonate aldolase 1-like
XP_015877139.1	371	chorismate synthase-like
XP_015866624.1	63	N-(5'-phosphoribosyl)anthranilate isomerase 1-like
XP_015898910.1	354469	tryptophan synthase beta chain 1	zju01230 Biosynthesis of amino acids; zju00400 Phenylalanine, tyrosine and tryptophan biosynthesis; zju00260 Glycine, serine and threonine metabolism
XP_015880452.1	216	uncharacterized protein LOC107416482
XP_015879690.1	205,240,360,95,347	isocitrate dehydrogenase [NADP]	zju01230 Biosynthesis of amino acids; zju00480 Glutathione metabolism; zju01210 2-Oxocarboxylic acid metabolism; zju00020 Citrate cycle (TCA cycle); zju04146 Peroxisome
XP_015893458.1	158,92,180,272,320,82	triosephosphate isomerase	zju01230 Biosynthesis of amino acids; zju00562 Inositol phosphate metabolism; zju00051 Fructose and mannose metabolism; zju00010 Glycolysis / Gluconeogenesis; zju00710 Carbon fixation in photosynthetic organisms
XP_015876899.1	4,21,70,12	triosephosphate isomerase
XP_015873990.1	21,12	triosephosphate isomerase
XP_015892322.1	96	bifunctional phosphatase IMPL2	zju01230 Biosynthesis of amino acids; zju00562 Inositol phosphate metabolism; zju00340 Histidine metabolism; zju00053 Ascorbate and aldarate metabolism; zju04070 Phosphatidylinositol signaling system
XP_015898603.2	39381297	pyruvate kinase 1	zju01230 Biosynthesis of amino acids; zju00620 Pyruvate metabolism; zju00010 Glycolysis / Gluconeogenesis; zju00230 Purine metabolism
XP_015886851.1	53	pyruvate kinase isozyme
XP_015876452.1	269,353,49	pyruvate kinase 1-like isoform X2
XP_015872330.1	115	2-isopropylmalate synthase 1-like	zju01230 Biosynthesis of amino acids; zju00620 Pyruvate metabolism; zju01210 2-Oxocarboxylic acid metabolism; zju00290 Valine, leucine and isoleucine biosynthesis
XP_024929364.1	164135	serine hydroxymethyltransferase 3, isoform X1	zju01230 Biosynthesis of amino acids; zju00630 Glyoxylate and dicarboxylate metabolism; zju00460 Cyanoamino acid metabolism; zju00670 One carbon pool by folate; zju00260 Glycine, serine and threonine metabolism
XP_015890539.1	366188511404	serine hydroxymethyltransferase
XP_015887287.1	332,441,316,435,447,200,172,145	serine hydroxymethyltransferase 4
XP_015889766.1	345,387,899,83,24,736,66,698	aconitate hydratase 1	zju01230 Biosynthesis of amino acids; zju00630 Glyoxylate and dicarboxylate metabolism; zju01210 2-Oxocarboxylic acid metabolism; zju00020 Citrate cycle (TCA cycle)
XP_015880346.1	486415	citrate synthase, glyoxysomal
XP_015872607.1	296,337,13,16,184	aconitate hydratase-like
XP_015902914.1	472145511	threonine synthase-like	zju01230 Biosynthesis of amino acids; zju00750 Vitamin B6 metabolism; zju00260 Glycine, serine and threonine metabolism
XP_015889632.1	383355	phosphoserine aminotransferase 2
XP_015875498.1	38,197,170,315,134,194,129	cysteine synthase	zju01230 Biosynthesis of amino acids; zju00920 Sulfur metabolism; zju00270 Cysteine and methionine metabolism
XP_015875488.1	128193	cysteine synthase-like
XP_024923129.1	60,66,226	3-isopropylmalate dehydratase large subunit-like	zju01230 Biosynthesis of amino acids; zju00966 Glucosinolate biosynthesis; zju01210 2-Oxocarboxylic acid metabolism; zju00660 C5-Branched dibasic acid metabolism; zju00290 Valine, leucine and isoleucine biosynthesis
XP_024933138.1	224	isocitrate dehydrogenase [NAD] regulatory subunit 1 isoform X2	zju01230 Biosynthesis of amino acids; zju01210 2-Oxocarboxylic acid metabolism; zju00020 Citrate cycle (TCA cycle)
XP_015866645.1	347331	isocitrate dehydrogenase [NAD] catalytic subunit 5
XP_015896592.1	137222	3-isopropylmalate dehydratase small subunit 3-like	zju01230 Biosynthesis of amino acids; zju01210 2-Oxocarboxylic acid metabolism; zju00660 C5-Branched dibasic acid metabolism; zju00290 Valine, leucine and isoleucine biosynthesis
XP_015890980.2	1148	putative ABC transporter B family member 8	zju02010 ABC transporters;
XP_015888510.1	104189	mediator of RNA polymerase II transcription subunit 36a-like	zju03008 Ribosome biogenesis in eukaryotes
XP_024930788.1	74,40,102	GTP-binding nuclear protein Ran-3-like	zju03008 Ribosome biogenesis in eukaryotes; zju03013 RNA transport
XP_024935281.1	152	50S ribosomal protein L3-2-like	zju03010 Ribosome
XP_024933003.1	142	60S ribosomal protein L13a-3-like
XP_024932225.1	135107	60S ribosomal protein L26-1
XP_024931294.1	25	60S ribosomal protein L30 isoform X2
XP_024927686.1	152298273107	60S acidic ribosomal protein P0
XP_024927520.1	67	50S ribosomal protein L10-like
XP_024925084.1	368307380143	60S ribosomal protein L3 isoform X2
XP_024924588.1	187	30S ribosomal protein S1-like
XP_015902495.1	95	40S ribosomal protein SA isoform X2
XP_015902130.1	60,40,97,86	60S ribosomal protein L44
XP_015901171.1	123,13,113	60S ribosomal protein L23
XP_015900897.1	90,106,55	60S ribosomal protein L17-2
XP_015900046.1	92,162,80,202	60S ribosomal protein L19-3
XP_015899871.1	50,43	60S ribosomal protein L18-2
XP_015899798.1	87	60S ribosomal protein L12
XP_015899655.1	76	50S ribosomal protein L5
XP_015899603.1	245,61,279,265,177,125,260,187	60S ribosomal protein L4-like
XP_015899008.1	238,46,40,126	40S ribosomal protein S2-2-like
XP_015898896.1	193	40S ribosomal protein S5
XP_015898548.1	71,95	60S ribosomal protein L24
XP_015897228.1	8	60S ribosomal protein L32-1-like
XP_015896738.1	36,13	60S ribosomal protein L37a-1
XP_015896234.1	71	60S ribosomal protein L24-like
XP_015895931.2	75,95,114	60S ribosomal protein L7-2-like
XP_015895611.1	263	50S ribosomal protein L15
XP_015894794.1	6,33,107,48	ubiquitin-40S ribosomal protein S27a
XP_015894647.1	67,111,47,55	60S ribosomal protein L27a-3-like
XP_015894352.1	199	uncharacterized protein LOC107428345
XP_015894135.1	98,34,53,66,26,14	60S ribosomal protein L7-2
XP_015893955.1	15222	60S ribosomal protein L7a-1
XP_015893898.1	18	40S ribosomal protein S27-2
XP_015893808.1	33	50S ribosomal protein L27, partial
XP_015893455.1	11,57	40S ribosomal protein S11-like
XP_015892887.1	52,28,107	40S ribosomal protein S16
XP_015892836.1	48	40S ribosomal protein S29
XP_015892468.1	53	40S ribosomal protein S12-like
XP_015892313.1	57	40S ribosomal protein S25
XP_015892299.1	139188	60S ribosomal protein L13a-4-like
XP_015892291.1	8,104,73	60S ribosomal protein L32-1
XP_015891906.1	38,80,76	60S ribosomal protein L22-2-like
XP_015890887.1	175	30S ribosomal protein S5
XP_015889831.1	6	40S ribosomal protein S28
XP_015889209.1	23	60S ribosomal protein L31
XP_015888290.1	60,63,24	60S ribosomal protein L31
XP_015888171.1	106,78,54,150	40S ribosomal protein S18-like
XP_015887857.1	109,97,51	60S ribosomal protein L14-1-like
XP_015887491.1	139	60S ribosomal protein L13a-4
XP_015886882.1	27221204118100	60S ribosomal protein L7a-1-like
XP_015886779.1	146	40S ribosomal protein S8
XP_015886626.1	58	60S ribosomal protein L36-3-like
XP_015885797.1	11,57,80,44,96,153	40S ribosomal protein S11
XP_015885279.1	215,234,46,151,23,2	40S ribosomal protein S6
XP_015884664.1	122	50S ribosomal protein L31-like
XP_015884547.1	75,108,78	40S ribosomal protein S3-3
XP_015883538.1	23	40S ribosomal protein S9-2
XP_015882970.1	158139	40S ribosomal protein S7
XP_015881826.1	206160122290	50S ribosomal protein L1,isoform X2
XP_015881338.1	166139	40S ribosomal protein S7-like
XP_015880894.1	73132111	60S ribosomal protein L27-3
XP_015880241.1	27,221,118,14	60S ribosomal protein L7a-1-like
XP_015879782.1	8,77,39,24,44	40S ribosomal protein S19-3
XP_015879553.1	170,60,182	60S ribosomal protein L15-like
XP_015879378.1	63,16	60S ribosomal protein L34
XP_015879072.1	152155178	50S ribosomal protein L12
XP_015878655.1	89,17	60S ribosomal protein L9-like
XP_015878628.1	202	60S ribosomal protein L13-1-like
XP_015878621.1	203,3,206,122,14	60S ribosomal protein L13-1
XP_015878355.1	22	40S ribosomal protein S20-2
XP_015878353.1	109,36,16	40S ribosomal protein S13 isoform X1
XP_015878135.1	22,58	60S ribosomal protein L36-3-like
XP_015877617.1	82	60S ribosomal protein L10-like
XP_015877326.1	22,59,52	60S ribosomal protein L35a-1
XP_015877301.1	120,53,106,16,230	40S ribosomal protein S4-like
XP_015877073.1	25,42,156,94,150	60S ribosomal protein L18a
XP_015877007.1	119,67,85,56,31	60S ribosomal protein L23A-like
XP_015876944.1	84,124,19	40S ribosomal protein S15a-1
XP_015875766.1	9	60S ribosomal protein L38
XP_015875449.1	52,4,90,85	40S ribosomal protein S24-1
XP_015875352.1	33,75,26,62,187,55	40S ribosomal protein S3a
XP_015875032.1	50,43,31	60S ribosomal protein L18-2
XP_015874700.1	82	60S ribosomal protein L10
XP_015874365.1	25,53,134,47	40S ribosomal protein S23
XP_015874352.1	160	60S ribosomal protein L11
XP_015874258.1	25,97	60S ribosomal protein L35-like
XP_015873435.1	93,61	60S acidic ribosomal protein P2B
XP_015873359.1	87,26	60S ribosomal protein L30 isoform X2
XP_015872987.1	85,78	60S ribosomal protein L21-1,partial
XP_015872872.1	21,3	60S ribosomal protein L10a
XP_015871690.1	103,54	40S ribosomal protein S12
XP_015871631.1	159,163,22,191,155,204	60S ribosomal protein L6-3-like
XP_015871598.1	134151211	40S ribosomal protein S8-like
XP_015871097.1	53	50S ribosomal protein L9-like
XP_015871028.1	280266313	60S ribosomal protein L4
XP_015870440.1	176	60S ribosomal protein L13-1-like
XP_015870376.1	95	40S ribosomal protein S14-3-like isoform X2
XP_015870168.1	59,32,44	40S ribosomal protein S17-3,partial
XP_015869709.1	45	60S ribosomal protein L5
XP_015869694.1	106	40S ribosomal protein S16-like
XP_015868065.1	36	60S ribosomal protein L34-like
XP_015867702.1	89	30S ribosomal protein S17
XP_015867603.1	119,56	60S ribosomal protein L23A
XP_015867587.1	10,31	60S ribosomal protein L37-3
XP_015866598.1	64,114,47,54	60S ribosomal protein L28-2-like
XP_015866395.1	85	40S ribosomal protein S2-4-like
XP_015865691.1	150	30S ribosomal protein S10
NP_001310814.1	188,17	60S ribosomal protein L8-1
XP_024933446.1	770	eukaryotic translation initiation factor 5B	zju03013 RNA transport
XP_024922331.1	81441	eukaryotic translation initiation factor 2 subunit gamma-like
XP_015902659.1	62126	eukaryotic initiation factor 4A-9
XP_015902211.1	241712	eukaryotic translation initiation factor isoform X2
XP_015898075.1	684	nuclear pore complex protein NUP93A-like
XP_015897688.1	37606	eukaryotic translation initiation factor 3 subunit A-like
XP_015893995.1	271,191,182,216,125,267,275,325	eukaryotic translation initiation factor 3 subunit I-like
XP_015891792.1	34	nuclear pore complex protein NUP43
XP_015887772.1	197	eukaryotic translation initiation factor
XP_015887446.1	373,161,51,441,243,427,445,172,179,164,318,55	elongation factor 1-alpha-like isoform X1
XP_015877161.1	373,161,51,441,396,427,243,172,179,164,318,44,55	elongation factor 1-alpha
XP_015873894.1	47277	eukaryotic translation initiation factor 3 subunit G-like
XP_015899343.2	39	histone deacetylase complex subunit SAP18	zju03013 RNA transport; zju03015 mRNA surveillance pathway
XP_024932434.1	201106113	30S ribosomal protein 2	zju03013 RNA transport; zju03018 RNA degradation; zju03015 mRNA surveillance pathway
XP_015892862.1	327,272,127,207,303,273,277	polyadenylate-binding protein 8-like
XP_015889862.1	270202	polyadenylate-binding protein 4-like
XP_015884324.1	278273208	polyadenylate-binding protein 8
XP_024934474.1	139	serine/threonine-protein phosphatase PP1 isoform X2	zju03015 mRNA surveillance pathway
XP_024933483.1	41	polyadenylate-binding protein 2-like isoform X2
XP_024929645.1	310	eukaryotic peptide chain release factor GTP-binding subunit
XP_024928853.1	67	heterogeneous nuclear ribonucleoprotein 1,partial
XP_015895707.1	189	serine/threonine-protein phosphatase 2A 65 kDa regulatory subunit A beta isoform
XP_015889258.1	51	pre-mRNA cleavage factor Im 25 kDa subunit 1
XP_015883009.1	189	serine/threonine-protein phosphatase 2A 65 kDa regulatory subunit A beta isoform-like
XP_024932695.1	107	DEAD-box ATP-dependent RNA helicase 8 isoform X2	zju03018 RNA degradation
XP_015898866.2	370	carbon catabolite repressor protein 4 homolog 1,partial
XP_015892501.1	564,545,354,637,111,126	heat shock 70 kDa protein
XP_015892245.1	393	chaperonin CPN60-2-like
XP_015890662.1	392,467,351,91	chaperonin CPN60-like 2
XP_015889331.1	191,46	WD repeat-containing protein VIP3
XP_015878843.1	371,334,511,535,401,180,419,101,66	ruBisCO large subunit-binding protein subunit beta
XP_015871454.1	370,514,352,393,455,459,423	chaperonin CPN60-2
XP_015892771.1	291	DNA-directed RNA polymerases II, IV and V subunit 3	zju03020 RNA polymerase; zju00240 Pyrimidine metabolism; zju00230 Purine metabolism
XP_024929654.1	287,122,65	glycine-rich RNA-binding protein 2 isoform X2	zju03040 Spliceosome
XP_024924154.1	110,14	heterogeneous nuclear ribonucleoprotein A3 homolog 2 isoform X2
XP_015901084.1	129,41	heterogeneous nuclear ribonucleoprotein 1-like
XP_015899662.1	11	probable small nuclear ribonucleoprotein G
XP_015899190.1	244	UBP1-associated protein 2C
XP_015894677.1	209208	U4/U6 small nuclear ribonucleoprotein Prp31 homolog
XP_015884138.1	86	small nuclear ribonucleoprotein SmD3b
XP_015881454.1	531	protein STABILIZED1-like
XP_015875207.1	142,29,82	glycine-rich RNA-binding protein RZ1A
XP_015872701.1	13	splicing factor 3A subunit 2-like
XP_015870443.1	1694	pre-mRNA-processing-splicing factor 8A
XP_015869645.1	170	SNW/SKI-interacting protein A-like
XP_015868926.1	31	U1 small nuclear ribonucleoprotein A-like
XP_024925484.1	132	THO complex subunit 4D-like	zju03040 Spliceosome; zju03013 RNA transport; zju03015 mRNA surveillance pathway
XP_024925334.1	132	LOW QUALITY PROTEIN: THO complex subunit 4D-like
XP_015894110.1	200,62	eukaryotic initiation factor 4A-3
XP_015876535.1	21	protein mago nashi homolog
XP_015874140.1	144	LOW QUALITY PROTEIN: THO complex subunit 4A
XP_015869890.1	66	sm-like protein LSM36B	zju03040 Spliceosome; zju03018 RNA degradation
XP_015887793.1	25232	pre-mRNA-processing factor 19	zju03040 Spliceosome; zju04120 Ubiquitin mediated proteolysis
XP_015897485.1	112573	probable mediator of RNA polymerase II transcription subunit 37e	zju03040 Spliceosome; zju04141 Protein processing in endoplasmic reticulum; zju04144 Endocytosis
XP_015876979.1	523,567,506,325,513,74,334,252,563,518,540,429,112,191,530,539,573	heat shock cognate 70 kDa protein 2-like
XP_015876976.1	567252	heat shock cognate 70 kDa protein 2-like
XP_015875846.1	370,394,617,205,200,320,141,126,587,147,161,156,630,590,115,226,254,634,171,311	stromal 70 kDa heat shock-related protein,
XP_015874072.1	74539573	heat shock cognate 70 kDa protein-like
XP_015869094.1	464252	heat shock 70 kDa protein-like
XP_015868485.1	76	heat shock cognate 70 kDa protein-like
XP_024933606.1	247	probable 26S proteasome non-ATPase regulatory subunit 3	zju03050 Proteasome
XP_024928413.1	49	proteasome subunit alpha type-4
XP_024928182.1	72	proteasome subunit beta type-3-A-like
XP_024927579.1	35	26S proteasome non-ATPase regulatory subunit 7 homolog A-like, partial
XP_024926851.1	53414260	26S proteasome regulatory subunit 6A homolog
XP_015902816.1	72,51	proteasome subunit beta type-1
XP_015902594.1	170,152,180,53,58	proteasome subunit alpha type-6
XP_015902580.1	383,47,211	26S proteasome regulatory subunit 10B homolog A
XP_015901372.1	421241193113	26S proteasome regulatory subunit 7
XP_015900866.1	87126	proteasome subunit beta type-5
XP_015899007.1	104	26S proteasome regulatory subunit 8 homolog A
XP_015897310.1	275	26S proteasome non-ATPase regulatory subunit 13 homolog A
XP_015896192.1	168	proteasome subunit beta type-6
XP_015893358.1	283122	26S proteasome non-ATPase regulatory subunit 4 homolog
XP_015892558.1	426,97	26S proteasome regulatory subunit 4 homolog A
XP_015889725.1	212179242176	proteasome subunit alpha type-7
XP_015888580.1	178110	proteasome subunit alpha type-3
XP_015888103.1	42	proteasome subunit beta type-2-B
XP_015887493.1	930734	26S proteasome non-ATPase regulatory subunit 1 homolog A
XP_015885726.1	72,44	proteasome subunit beta type-3-A-like
XP_015885428.1	225	26S proteasome non-ATPase regulatory subunit 14 homolog
XP_015883972.1	50217102	proteasome subunit alpha type-2-A
XP_015883807.1	128	proteasome subunit beta type-4
XP_015881444.1	170344115508	26S proteasome non-ATPase regulatory subunit 2 homolog A
XP_015878996.1	123246259	proteasome subunit beta type-7-A
XP_015877142.1	295	26S proteasome non-ATPase regulatory subunit 11 homolog
XP_015876209.1	185	proteasome subunit alpha type-5
XP_015874893.1	180	proteasome subunit alpha type-4
XP_015874684.1	403399	26S proteasome regulatory subunit 6B homolog
XP_015894760.1	166186	signal recognition particle receptor subunit beta-like	zju03060 Protein export
XP_015894415.1	516539622	signal recognition particle subunit SRP72
XP_015891429.1	60,96	signal recognition particle 9 kDa protein
XP_015876933.1	12	mitochondrial inner membrane protease subunit 1-like
XP_015896049.1	588170562120490	luminal-binding protein 5	zju03060 Protein export; zju04141 Protein processing in endoplasmic reticulum
XP_024934701.1	46,44	high mobility group B protein 1 isoform X3	zju03410 Base excision repair
XP_015891501.2	600	LOW QUALITY PROTEIN: poly [ADP-ribose] polymerase 1
XP_015872416.2	308313	LOW QUALITY PROTEIN: poly [ADP-ribose] polymerase 3
XP_015873912.1	254	proliferating cell nuclear antigen	zju03410 Base excision repair; zju03420 Nucleotide excision repair; zju03030 DNA replication; zju03430 Mismatch repair
XP_024935325.1	245	mitogen-activated protein kinase homolog MMK2 isoform X2	zju04016 MAPK signaling pathway - plant
XP_024935068.1	60	probable copper-transporting ATPase HMA5
XP_015889327.1	185	mitogen-activated protein kinase kinase 2
XP_024934997.1	128210139117133	nucleoside diphosphate kinase 3-like	zju04016 MAPK signaling pathway - plant; zju00240 Pyrimidine metabolism; zju00230 Purine metabolism
XP_015886557.1	27,33,28,36	nucleoside diphosphate kinase 1
XP_015882369.1	134115	nucleoside diphosphate kinase 2
XP_015869948.1	80	endochitinase-like	zju04016 MAPK signaling pathway - plant; zju00520 Amino sugar and nucleotide sugar metabolism
XP_015896150.1	482	serine/threonine-protein kinase BSK7	zju04075 Plant hormone signal transduction
XP_024932788.1	564544	SUMO-activating enzyme subunit 2 isoform X2	zju04120 Ubiquitin mediated proteolysis
XP_024931607.1	364258	NEDD8-activating enzyme E1 catalytic subunit-like
XP_015897430.1	373746923	ubiquitin-activating enzyme E1 1-like
XP_015890173.1	25	NEDD8-conjugating enzyme Ubc12
XP_015874587.1	962751928	ubiquitin-activating enzyme E1 1
XP_015871539.1	94	ubiquitin-conjugating enzyme E2 36-like
XP_015885838.1	56	vesicle-associated membrane protein 711 isoform X1	zju04130 SNARE interactions in vesicular transport
XP_015893911.1	98	syntaxin-22-like	zju04130 SNARE interactions in vesicular transport; zju04145 Phagosome
XP_015892924.1	1502	serine/threonine-protein kinase TOR isoform X4	zju04136 Autophagy - other
XP_024926557.1	57,66,97,100,113	18.5 kDa class I heat shock protein-like	zju04141 Protein processing in endoplasmic reticulum
XP_024924060.1	110	dnaJ protein homolog
XP_015902201.1	103	17.4 kDa class III heat shock protein
XP_015900005.1	82	GTP-binding protein SAR1A
XP_015898466.1	709,672,506,745,255,509,569	cell division cycle protein 48 homolog
XP_015895467.1	369	SEC12-like protein 2
XP_015895415.1	209	plant UBX domain-containing protein 2
XP_015893877.1	156150	translocon-associated protein subunit beta
XP_015892549.1	286	ubiquitin recognition factor in ER-associated degradation protein 1
XP_015892024.1	69,172,60,46,318,86,258	dnaJ protein ERDJ3B
XP_015884537.1	98154	17.9 kDa class II heat shock protein
XP_015881569.1	258	protein transport protein SEC31 homolog B isoform X2
XP_015881416.1	315	protein disulfide isomerase-like 2-3
XP_015877906.1	124161	heat shock 22 kDa protein-like isoform X2
XP_015877332.1	126	18.1 kDa class I heat shock protein-like
XP_015876529.1	204,30,66,138,13,44	dnaJ protein homolog
XP_015874917.1	130,309,327,212,352,292,222,286,339,280,185,250,58,316,313,345,81,66,321,229,113	probable protein disulfide-isomerase A6
XP_015874407.1	323	protein disulfide isomerase-like 1-4
XP_015874125.1	123,98	17.6 kDa class I heat shock protein 3-like
XP_015873925.1	115	18.5 kDa class I heat shock protein-like
XP_024922374.1	419	dolichyl-diphosphooligosaccharide--protein glycosyltransferase subunit STT3A	zju04141 Protein processing in endoplasmic reticulum; zju00510 N-Glycan biosynthesis
XP_015891284.1	572237372	dolichyl-diphosphooligosaccharide--protein glycosyltransferase subunit 2 isoform X2
XP_015884116.1	565,68	dolichyl-diphosphooligosaccharide--protein glycosyltransferase subunit 1A
XP_015882004.1	42676	dolichyl-diphosphooligosaccharide--protein glycosyltransferase subunit STT3B
XP_015871384.1	370,354,44	dolichyl-diphosphooligosaccharide--protein glycosyltransferase subunit 1B, partial
XP_015867017.1	71303361	dolichyl-diphosphooligosaccharide--protein glycosyltransferase 48 kDa subunit-like
XP_024934251.1	24	protein transport protein SEC13 homolog B-like	zju04141 Protein processing in endoplasmic reticulum; zju03013 RNA transport
XP_015879163.1	24	protein transport protein SEC13 homolog B
XP_024934349.1	6,54	ubiquitin receptor RAD23c-like isoform X2	zju04141 Protein processing in endoplasmic reticulum; zju03420 Nucleotide excision repair
XP_015880567.1	54	ubiquitin receptor RAD23d
XP_015896401.1	144133	SUMO-conjugating enzyme UBC9	zju04141 Protein processing in endoplasmic reticulum; zju04120 Ubiquitin mediated proteolysis
XP_015889380.1	133	ubiquitin-conjugating enzyme E2-17 kDa
XP_015881631.1	144133	ubiquitin-conjugating enzyme E2-17 kDa
XP_015888534.1	48	calnexin homolog	zju04141 Protein processing in endoplasmic reticulum; zju04145 Phagosome
XP_015875753.1	81,363,64	calreticulin-3-like
XP_015874922.1	126	calreticulin
XP_024932170.1	365	dynamin-2B-like	zju04144 Endocytosis
XP_024927697.1	1280	clathrin heavy chain 1-like
XP_024927567.1	240	protein ELC-like
XP_024925391.1	439	EH domain-containing protein 1-like isoform X2
XP_015899519.1	154,136,65,62	ras-related protein RABE1a
XP_015896929.1	392	probable ADP-ribosylation factor GTPase-activating protein AGD8
XP_015892762.1	42	ADP-ribosylation factor 1, partial
XP_015890778.1	146	ras-related protein Rab11D
XP_015889362.1	48	vacuolar protein sorting-associated protein 2 homolog 1
XP_015886495.1	98	dynamin-related protein 1E-like
XP_015885108.1	161	clathrin interactor EPSIN 1 isoform X2
XP_015881317.1	211	ras-related protein Rab11D
XP_015880308.1	177,314,96,153	sorting nexin 1
XP_015876621.1	175	protein SUPPRESSOR OF K(+) TRANSPORT GROWTH DEFECT 1-like
XP_015874594.1	950,1543,756,955,1515,651,1351,457,865,781	clathrin heavy chain 1
XP_015869878.1	141	probable ADP-ribosylation factor GTPase-activating protein AGD13
XP_015867567.1	383	brefeldin A-inhibited guanine nucleotide-exchange protein 2-like
XP_015867214.1	140	dynamin-related protein 1E-like
XP_015866680.1	45	ESCRT-related protein CHMP1B
XP_015866007.1	44	EH domain-containing protein 1-like
XP_015865640.1	299	vacuolar-sorting protein BRO1
XP_015902710.1	60,96	tubulin alpha chain-like isoform X1	zju04145 Phagosome
XP_024922561.1	58	V-type proton ATPase subunit G-like	zju04145 Phagosome; zju00190 Oxidative phosphorylation
XP_015897746.1	150	V-type proton ATPase subunit E-like
XP_015896381.1	98,57,111,48	V-type proton ATPase subunit E
XP_015894231.1	310,589,509,17,606,501,575,141,132,603	V-type proton ATPase catalytic subunit A
XP_015893250.1	188	V-type proton ATPase subunit B 2 isoform X2
XP_015880338.1	56110	V-type proton ATPase subunit D
XP_015878577.1	98,13	V-type proton ATPase subunit H
XP_015875360.1	60	V-type proton ATPase subunit F
XP_015899366.1	129	superoxide dismutase [Cu-Zn] 2 isoform X2	zju04146 Peroxisome
XP_015877556.1	94	superoxide dismutase [Mn]
XP_015874508.1	221,95	superoxide dismutase [Mn]-like
XP_015873592.1	193	superoxide dismutase [Cu-Zn],
XP_024923931.1	21	LOW QUALITY PROTEIN: calcium-dependent protein kinase 24	zju04626 Plant-pathogen interaction
XP_015901010.1	25,38	probable calcium-binding protein CML27
XP_015899753.1	145,53,273,192	calcium-dependent protein kinase 2
XP_015896537.1	173	calcium-dependent protein kinase 1
XP_015891766.1	182,89	pto-interacting protein 1-like
XP_015887797.1	320449	calcium-dependent protein kinase 29
XP_015887013.1	106	PTI1-like tyrosine-protein kinase 1
XP_015878320.1	356,8,251,282	protein SGT1 homolog
XP_015876262.1	91	calcium and calcium/calmodulin-dependent serine/threonine-protein kinase
XP_015872601.1	227	probable calcium-binding protein CML48 isoform X2
XP_015869324.1	186	WRKY transcription factor 1-like
XP_024931810.1	22,87,95	calmodulin-7	zju04626 Plant-pathogen interaction; zju04016 MAPK signaling pathway - plant; zju04070 Phosphatidylinositol signaling system
XP_015899605.1	140	calmodulin-like
XP_015895264.1	268	heat shock protein 90-5	zju04626 Plant-pathogen interaction; zju04141 Protein processing in endoplasmic reticulum
XP_015884861.1	512162	endoplasmin homolog
XP_015881024.1	709370606	heat shock protein 90-6
XP_015880753.1	429277	heat shock cognate protein 80
XP_015883189.1	665	phytochrome B	zju04712 Circadian rhythm - plant
XP_015893917.1	149,53	LOW QUALITY PROTEIN: chalcone synthase	zju04712 Circadian rhythm - plant; zju00941 Flavonoid biosynthesis
XP_015887533.1	155115	chalcone synthase 1
XP_015866167.1	160	rac-like GTP-binding protein RAC2 isoform X2	zju04933 AGE-RAGE signaling pathway in diabetic complications; zju04145 Phagosome
XP_015902641.2	27,198,91,195	(S)-coclaurine N-methyltransferase-like
XP_015884387.1	124,231,228,322,78	(S)-coclaurine N-methyltransferase-like isoform X1
XP_015866249.1	79	10 kDa chaperonin 1-like
XP_015895483.1	95,17	10 kDa chaperonin-like isoform X1
XP_015874295.1	46	12S seed storage protein CRD-like
XP_015899719.1	50,117,86,113,54	14 kDa zinc-binding protein
XP_015893494.1	32,56,75,142,89,129,113	14-3-3 protein 6-like
XP_015885387.1	103,114,51,58	14-3-3 protein 7
XP_015885299.1	75	14-3-3-like protein
XP_015880561.1	142,75,16	14-3-3-like protein A
XP_024933065.1	139,76,31,15	14-3-3-like protein C isoform X3
XP_015890608.1	81,32	14-3-3-like protein GF14 kappa
XP_015881814.1	341530	187-kDa microtubule-associated protein AIR9
XP_015895397.1	352115	1-aminocyclopropane-1-carboxylate oxidase homolog 4-like
XP_024925393.1	159,145,162,234,227,171,140	20 kDa chaperonin-like isoform X1
XP_024926250.1	49,55	23 kDa jasmonate-induced protein-like
XP_015901657.1	28,24,43	23 kDa jasmonate-induced protein-like
XP_015901068.1	176	23 kDa jasmonate-induced protein-like
XP_015900830.1	24,45,183,125,29	23 kDa jasmonate-induced protein-like
XP_015893378.1	37196	23 kDa jasmonate-induced protein-like
XP_015868004.1	40	23 kDa jasmonate-induced protein-like
XP_024924961.1	57,16	23 kDa jasmonate-induced protein-like isoform X2
XP_015870262.1	161,40	23 kDa jasmonate-induced protein-like isoform X2
XP_015870941.1	198	2-alkenal reductase (NADP(+)-dependent)-like isoform X1
XP_024923777.1	206,344,284,10	2-alkenal reductase (NADP(+)-dependent)-like isoform X2
NP_001310815.1	271,179,213,114,257,235,107	2-Cys peroxiredoxin BAS1,
XP_015894714.1	269128164314343	2-methylene-furan-3-one reductase-like
XP_015888851.1	205,212,352,46,13	2-methylene-furan-3-one reductase-like
XP_015879212.1	200,60,316	2-methylene-furan-3-one reductase-like
XP_015879205.1	197,56,216,20	2-methylene-furan-3-one reductase-like
XP_015879203.1	246200220	2-methylene-furan-3-one reductase-like
XP_015879178.1	197,63,26,307,20,92,312,56,216,37,242,223	2-methylene-furan-3-one reductase-like
XP_015879177.1	216,37,20,223	2-methylene-furan-3-one reductase-like
XP_015879176.1	246,60,24,220,41,316	2-methylene-furan-3-one reductase-like
XP_015902475.1	221306390270	3-hydroxyisobutyryl-CoA hydrolase-like protein 3 isoform X2
XP_015880203.1	321	3-oxo-Delta(4,5)-steroid 5-beta-reductase-like
XP_015866027.1	241	65-kDa microtubule-associated protein 1 isoform X1
XP_015887095.1	445,95	7-deoxyloganetin glucosyltransferase-like
XP_015869886.1	18	ABC transporter B family member 4-like, partial
XP_015874549.1	492198	ABC transporter F family member 1
XP_015896069.1	706	ABC transporter F family member 3
XP_015899524.1	218	acid phosphatase 1
XP_015902413.1	203248216208	acid phosphatase 1-like
XP_015901170.1	80	acid phosphatase 1-like isoform X2
XP_015894170.1	253	ACT domain-containing protein ACR11
XP_024934220.1	1043,29	actin cytoskeleton-regulatory complex protein PAN1 isoform X3
XP_015891057.1	63,217,70,328,193,115,52,317	actin-7 isoform X1
XP_015901027.1	93210	actin-interacting protein 1-2
XP_015881981.1	157	actin-related protein 4 isoform X2
XP_024927980.1	279	acylamino-acid-releasing enzyme-like isoform X4
XP_015875102.1	562624	acyl-CoA-binding domain-containing protein 4
XP_015881788.1	142379138	ADP,ATP carrier protein 1
XP_015870057.1	124,104,321,177,372,343	ADP,ATP carrier protein 1
XP_015875989.1	385	ADP,ATP carrier protein
XP_015896199.1	64	AIG2-like protein D
XP_024933821.1	878284361	alpha-glucan water dikinase,isoform X1
XP_024933766.1	562,97	alpha-xylosidase 1
XP_024928157.1	302295	altered inheritance of mitochondria protein 32-like
XP_024927854.1	199355	aminoacyl tRNA synthase complex-interacting multifunctional protein 1 isoform X2
XP_024923748.1	709,87,841,534	aminopeptidase M1-like, partial
XP_015892447.1	130,11	ankyrin repeat and SAM domain-containing protein 6
XP_024933188.1	345,251,14	ankyrin repeat domain-containing protein 2A isoform X1
XP_024933189.1	243180337	ankyrin repeat domain-containing protein 2A isoform X2
XP_015890639.1	221,225,182,248,230,93,256,178,169,297	annexin D2
XP_015883699.1	217	annexin D5-like
XP_015886286.1	67	annexin D6-like
XP_015870634.1	516	AP2-associated protein kinase 1 isoform X2
XP_024934765.1	53773	AP-4 complex subunit epsilon isoform X2
XP_015874441.1	275	apoptosis inhibitor 5-like protein API5
XP_015899710.1	4	aquaporin PIP1-1
XP_015896108.1	155,4,283,9	aquaporin PIP1-3-like
XP_015899695.1	399	ascorbate transporter-like
XP_024927629.1	255	aspartic proteinase A1-like
XP_015890858.1	331	aspartic proteinase Asp1
XP_015899405.1	450	aspartic proteinase-like
XP_015874827.1	244	aspartic proteinase-like
XP_015883794.1	257	aspartic proteinase-like isoform X2
XP_015866632.1	273267	aspartyl protease AED3-like
XP_015888767.1	281	aspartyl protease family protein 2-like
XP_015884270.1	180	aspartyl protease family protein At5g10770-like
XP_015871481.1	256	aspartyl protease family protein At5g10770-like
XP_024930808.1	119181230	aspartyl protease family protein At5g10770-like isoform X2
XP_015878588.1	152626	ATPase family AAA domain-containing protein 3-B
XP_015892619.1	338	ATP-dependent Clp protease proteolytic subunit-related protein 1,
XP_024935115.1	299	ATP-dependent Clp protease proteolytic subunit-related protein 4,
XP_015881315.1	219462107	ATP-dependent zinc metalloprotease FTSH 2
XP_015884139.1	488,452,492,517,250,458,146,508	ATP-dependent zinc metalloprotease FTSH
XP_015889611.1	58	AT-rich interactive domain-containing protein 3-like
XP_015889065.1	208	auxin-binding protein ABP19a-like
XP_024928755.1	208	B3 domain-containing protein At2g31720
XP_015877941.1	191156164	BAG family molecular chaperone regulator 7
XP_015888532.1	56	BAHD acyltransferase DCR-like
XP_015893733.1	93	basic blue protein-like
XP_015884471.1	17	basic salivary proline-rich protein 2
XP_024929499.1	37	basic transcription factor 3-like isoform X2
XP_015896110.1	7	beta-adaptin-like protein C isoform X2
XP_015869124.1	40	beta-galactosidase 5
XP_015890711.1	327,38,571,679	beta-galactosidase 8 isoform X2
XP_015887216.1	204107	beta-galactosidase 9 isoform X1
XP_015881479.1	310167	bifunctional epoxide hydrolase 2-like
XP_015897236.1	294	bifunctional monothiol glutaredoxin-S16,
XP_015894505.1	133150110	bifunctional purple acid phosphatase 26-like
XP_015901402.1	69	binding partner of ACD11 1
XP_015878516.1	124106177	binding partner of ACD11 1
XP_015888964.1	688678	brefeldin A-inhibited guanine nucleotide-exchange protein 5
XP_015878697.1	189101178	caffeic acid 3-O-methyltransferase
XP_015898580.1	210292299	caffeic acid 3-O-methyltransferase-like
XP_015888882.1	231123	caffeic acid 3-O-methyltransferase-like
XP_015878698.1	73,62	caffeic acid 3-O-methyltransferase-like
XP_015883197.1	136	calcium sensing receptor,
XP_015901775.1	227275	calcium-transporting ATPase 1,endoplasmic reticulum-type-like isoform X2
XP_015895714.2	251,66	calcium-transporting ATPase 10,plasma membrane-type, partial
XP_015890337.1	15	calcium-transporting ATPase 2, isoform X2
XP_015868578.1	183	calcyclin-binding protein-like
XP_015865762.1	1525	callose synthase 3
XP_015893953.1	244	calmodulin-binding receptor-like cytoplasmic kinase 3 isoform X4
XP_024929404.1	214	carotenoid 9,10(9',10')-cleavage dioxygenase 1 isoform X2
XP_015878860.1	334330	casein kinase 1-like protein HD16
XP_024923708.1	213	catabolite repression protein creC-like isoform X4
XP_015882145.1	140	CBS domain-containing protein CBSCBSPB1
XP_015892864.1	250220	CBS domain-containing protein CBSX1-like
XP_024924040.1	148	CBS domain-containing protein CBSX3-like isoform X3
XP_015877040.1	375	CDK5 regulatory subunit-associated protein 2
XP_015872153.2	346	CDK5RAP3-like protein,partial
XP_015901268.1	392	cell division protein FtsZ homolog 1
XP_015898736.1	470	cell division protein FtsZ homolog 2-2
XP_015867819.1	124,106,89	cell wall / vacuolar inhibitor of fructosidase 1-like
XP_015883324.1	895,266,5	chaperone protein ClpB1
XP_015879764.1	728247126	chaperone protein ClpB3
XP_015865748.1	271456330492	chaperone protein ClpC
XP_015892587.1	63,141,23,295,249	chaperone protein dnaJ 10-like
XP_015869039.1	63,160,23	chaperone protein dnaJ 10-like
XP_015887248.1	76	chaperone protein dnaJ 15-like isoform X1
XP_015890791.1	117140	chaperone protein dnaJ A6
XP_015892390.1	25306283318	chloroplast envelope quinone oxidoreductase homolog
XP_015892387.1	333	chloroplast envelope quinone oxidoreductase homolog
XP_015874856.1	267307115313	chloroplast stem-loop binding protein of 41 kDa b
XP_015875733.1	320179280313	cinnamoyl-CoA reductase 1
XP_024926491.1	40178	cinnamoyl-CoA reductase 1-like
XP_024924311.1	156,13	cinnamoyl-CoA reductase 1-like
XP_015884087.1	10	cinnamoyl-CoA reductase 2-like
XP_015877410.1	189215	clathrin light chain 2
XP_015890313.1	210	clathrin light chain 2-like
XP_015897178.1	179213	clathrin light chain 3-like
XP_015876130.2	594599	CO(2)-response secreted protease-like,partial
XP_015894017.1	360373191712	coatomer subunit beta-1-like
XP_024931819.1	65	coatomer subunit beta'-2-like
XP_024923059.1	301515	coatomer subunit delta-like
XP_015892711.1	118419394	coatomer subunit gamma-2
XP_015877060.1	18	coatomer subunit zeta-1-like
XP_015888948.1	642	conserved oligomeric Golgi complex subunit 3
XP_015880900.1	240,1166,1384,1413,560,136,948,1129,1109	COP1-interactive protein 1-like
XP_015900111.1	161224	craniofacial development protein 1-like isoform X2
XP_015877668.1	533,215,259,278,245,355	CSC1-like protein ERD4
XP_024927667.1	670	cucumisin-like
XP_015876905.1	559,137,172,432,683,199,193	cucumisin-like
XP_024927279.1	87,90,291,321,66,31,297	cucumisin-like isoform X2
XP_024933417.1	129143	cyclase-associated protein 1-like
XP_015892775.1	163	cyclase-like protein 2
XP_015890635.1	348338	cyclin-dependent kinase C-1 isoform X3
XP_015892430.1	246	cysteine protease RD19A
XP_015884930.1	323242	cysteine proteinase 15A-like
XP_015876123.1	90,202,55,113	cysteine proteinase inhibitor 12
XP_024923610.1	109,88,70	cysteine proteinase inhibitor 5-like
XP_015873398.1	84,67,78	cysteine proteinase inhibitor-like
XP_015895423.1	136	cysteine-rich repeat secretory protein 12-like
XP_015901148.1	163	cysteine-rich repeat secretory protein 56
XP_015878682.1	88	cytochrome b5
XP_015892484.1	36340	cytochrome b561 and DOMON domain-containing protein At3g25290
XP_015900545.1	172178	cytochrome b5-like
XP_015898601.1	90326	DEAD-box ATP-dependent RNA helicase 38
XP_015879652.1	61	defensin-like protein 1
XP_015889901.1	116175	dehydrin DHN1
XP_015884105.1	35,149,15	dehydrin ERD14
XP_024929355.1	225	DENN domain and WD repeat-containing protein SCD1 isoform X3
XP_015868000.1	179242	desiccation-related protein At2g46140
XP_015881373.1	205328282	desmethylxanthohumol 6'-O-methyltransferase-like
XP_015865804.1	59	developmentally-regulated G-protein 2
XP_015892017.1	947	DExH-box ATP-dependent RNA helicase DExH8
XP_015885515.1	721,92,137,635,122,622	dipeptidyl-peptidase 5
XP_015881943.1	156	dirigent protein 22-like
XP_015872618.1	48	dirigent protein 22-like
XP_015882079.1	221	disease resistance protein RGA2-like
XP_015881747.1	346,55	DNA damage-inducible protein 1 isoform X2
XP_015875462.1	274243306	DNA damage-repair/toleration protein DRT102-like
XP_015866364.1	482	DNA gyrase subunit B, /mitochondrial-like
XP_015890449.1	328	dnaJ protein homolog 1-like
XP_015866343.1	66	dnaJ protein homolog ANJ1-like
XP_015899796.1	185	double-stranded RNA-binding protein 4-like isoform X3
XP_024932877.1	282	DUF724 domain-containing protein 7 isoform X6
XP_015874005.1	304311	D-xylose-proton symporter-like 3
XP_024925080.1	98473	dynamin-related protein 1E-like
XP_015886589.2	248	dynamin-related protein 3A-like isoform X4
XP_015876445.1	241,298,332,230,327,52,664,244,560	dynamin-related protein 4C-like
XP_015876493.2	394653	dynamin-related protein 4C-like isoform X1
XP_015896068.1	272	dynamin-related protein 5A
XP_015870775.1	96	E3 ubiquitin-protein ligase KEG-like isoform X2
XP_015876082.1	77	E3 ubiquitin-protein ligase RGLG4-like
XP_015874238.1	70	E3 UFM1-protein ligase 1 homolog
XP_015888111.1	79	early light-induced protein 1
XP_015887381.1	98,75,89,80,117	early nodulin-like protein 2
XP_015873357.1	112,34	elongation factor 1-beta
XP_015866981.1	159,34,188,15,150,121	elongation factor 1-delta 1-like
XP_015875835.1	281,398,359,200,361,12,135	elongation factor 1-gamma isoform X1
XP_015882124.1	159,310,3,389,471,268,842,438,628,421,482,232,255,16,293	elongation factor 2 isoform X1
XP_024929842.1	439374	elongation factor Tu, isoform X2
XP_015891555.1	320241110	elongation factor Tu
XP_015877989.1	122	embryo-specific protein ATS3B-like
XP_015888254.1	182,213,183,236,107,191,101,24	endo-1,3;1,4-beta-D-glucanase-like
XP_015887717.1	124,17	enoyl-CoA hydratase 2, peroxisomal
XP_015899131.1	376	epidermis-specific secreted glycoprotein EP1-like
XP_015875790.1	149122	ER membrane protein complex subunit 10
XP_024930561.1	26	ER membrane protein complex subunit 1-like, partial
XP_015888579.1	152125	esterase CBG03338-like
XP_015895145.1	128	eukaryotic translation initiation factor 5A
XP_015884026.1	11	eukaryotic translation initiation factor 5A-2
XP_015868763.1	42,70,129	eukaryotic translation initiation factor 5A-2-like
XP_024922894.1	278	exocyst complex component EXO70A1-like
XP_015884696.1	73	exocyst complex component SEC3A isoform X2
NP_001310811.1	124,85	expansin-like A1 precursor
XP_015888757.1	744	exportin-2
XP_024922812.1	815	extensin-2-like
XP_015880768.1	350	external alternative NAD(P)H-ubiquinone oxidoreductase B1-like isoform X2
XP_015900562.1	330	fasciclin-like arabinogalactan protein 1
XP_015892103.1	149201	fatty-acid-binding protein 1
XP_015879204.1	46	ferredoxin-thioredoxin reductase catalytic chain,
XP_015877451.1	152,89,213,177	ferritin-3,
XP_015874958.1	605	FGGY carbohydrate kinase domain-containing protein
XP_015892318.1	50	FK506-binding protein 2
XP_015888473.1	123,286,122,160,299,109,166,154,179,352	flavanone 3-dioxygenase 3-like
XP_015873672.2	197	flavonoid 3',5'-hydroxylase 2-like, partial
XP_015875416.1	49	flowering locus K homology domain
XP_015881734.1	92	formin-1-like
XP_015895580.1	195	fruit protein pKIWI502-like
XP_015900207.1	802112552	FT-interacting protein 1
XP_015868124.1	199	FT-interacting protein 1-like
XP_015871455.2	38,362,324,375,3,381	galactokinase-like, partial
XP_015871174.1	175	gamma carbonic anhydrase 1-like
XP_015874626.1	161207139143	gamma-interferon-inducible lysosomal thiol reductase
XP_015884441.1	243245	GATA transcription factor 21-like
XP_015876379.1	128132220	GDSL esterase/lipase At1g29670-like
XP_015868019.1	34	GDSL esterase/lipase At2g04570-like, partial
XP_015879211.1	245	GDSL esterase/lipase At3g27950-like
XP_024926108.1	204,39	germin-like protein subfamily 2 member 1
XP_015884596.1	57	glucan endo-1,3-beta-D-glucosidase
XP_015888940.1	358355	glucan endo-1,3-beta-glucosidase 5
XP_015892709.1	156	glucan endo-1,3-beta-glucosidase 7 isoform X1
XP_024927245.1	213	glucan endo-1,3-beta-glucosidase-like
XP_024926675.1	276	glucan endo-1,3-beta-glucosidase-like
XP_015898903.1	67	glutaredoxin-C4
XP_015894855.2	113	glutathione S-transferase U17-like
XP_015893389.1	10	glycine-rich protein 2-like
XP_015866034.1	61	glycine-rich RNA-binding protein-like
XP_015901969.1	81	golgin subfamily A member 6-like protein 7 isoform X2
XP_015882908.1	282,51,266,293,277,48	guanine nucleotide-binding protein subunit beta-like protein
XP_015867962.1	112209136	guanosine nucleotide diphosphate dissociation inhibitor 2 isoform X1
XP_024923825.1	265,437,657,622,394,490	guanylate-binding protein 7 isoform X2
XP_015896754.1	95	haloacid dehalogenase-like hydrolase domain-containing protein Sgpp
XP_015867217.1	95	haloacid dehalogenase-like hydrolase domain-containing protein Sgpp
XP_015883223.1	250	HD domain-containing protein 2 isoform X1
XP_015867539.1	356,251,32,680,68,725	heat shock 70 kDa protein 15-like
XP_015878404.1	95	heavy metal-associated isoprenylated plant protein 39-like
XP_015895358.1	10	heavy metal-associated isoprenylated plant protein 4
XP_015870666.1	86	hepatocyte growth factor-regulated tyrosine kinase substrate
XP_015875875.1	6	heterogeneous nuclear ribonucleoprotein H
XP_015891488.1	88,97,263,105,140,121	histone H1
XP_015875415.1	203	histone H1.2-like
XP_015875055.1	136	histone H2A.1
XP_015899482.1	135	histone H2A-like
XP_015871224.1	56,61,43	histone H2B.3-like
XP_015874056.1	74,53,71,136,66,144,148,23,29	histone H2B-like
XP_024922204.1	123,80	histone H3.2
XP_015901777.1	92,13	histone H4
XP_015902533.1	252,387,241,518,51,262,322,401,60,254,175,485	hsp70-Hsp90 organizing protein 3-like
XP_015887635.1	429	hydroquinone glucosyltransferase-like
XP_015879754.1	182,177,89,111,187,82	hypersensitive-induced reaction 1 protein
XP_024934022.1	182,177,82,121	hypersensitive-induced response protein 1
ARD03668.1	1407	hypothetical protein RF1, partial (plastid)
XP_015898823.1	346	IAA-amino acid hydrolase ILR1-like 3
XP_015866453.1	298	IAA-amino acid hydrolase ILR1-like 4
XP_015874963.1	165,47,485	importin subunit alpha-2-like
XP_015874855.1	17	importin subunit alpha-4
XP_015873299.1	248211	inactive protein RESTRICTED TEV MOVEMENT 2
XP_015883310.1	124	isoaspartyl peptidase/L-asparaginase-like isoform X2
XP_015866428.1	283,273,91,160,78,166,86,105,100,223	isoflavone reductase homolog PCBER-like isoform X1
XP_015866427.2	212	isoflavone reductase homolog PCBER-like isoform X2
XP_015884570.1	45,100,47	isoflavone reductase-like protein
XP_015880488.1	509	kanadaptin
XP_015890595.1	1378731033	kinesin-like protein KIN-14B
XP_015879799.1	123	lamin-like protein
XP_015884148.1	48	large proline-rich protein bag6-B isoform X2
XP_015887754.1	391	L-ascorbate oxidase homolog
XP_024927189.1	110	late embryogenesis abundant protein At1g64065-like
XP_015891389.1	85,79	lectin-like
XP_015882633.1	166	LIM domain-containing protein WLIM1-like
XP_015897209.1	261	LIMR family protein At5g01460
XP_015894870.1	190	linamarin synthase 1
XP_015898952.1	262	lipocalin
XP_024929242.1	161	LOW QUALITY PROTEIN: AAA-ATPase ASD-like
XP_015868203.1	85	LOW QUALITY PROTEIN: AP-1 complex subunit gamma-2-like
XP_024935318.1	733605	LOW QUALITY PROTEIN: calcium-transporting ATPase 4
XP_015879697.2	380	LOW QUALITY PROTEIN: DNA topoisomerase 1 alpha-like
XP_015885159.1	337	LOW QUALITY PROTEIN: eukaryotic translation initiation factor 3 subunit L
XP_024929486.1	160188	LOW QUALITY PROTEIN: GDSL esterase/lipase At5g62930
XP_024922288.1	87	LOW QUALITY PROTEIN: heme-binding protein 2
XP_015889373.1	483	LOW QUALITY PROTEIN: hydroquinone glucosyltransferase-like
XP_024935292.1	194	LOW QUALITY PROTEIN: leucine-rich repeat extensin-like protein 4
XP_015869518.1	314	LOW QUALITY PROTEIN: N-terminal acetyltransferase A complex auxiliary subunit NAA15
XP_015895778.1	488366569	LOW QUALITY PROTEIN: nudix hydrolase 3-like
XP_024931269.1	453300	LOW QUALITY PROTEIN: probable pectinesterase/pectinesterase inhibitor 35
XP_015879253.1	397210	LOW QUALITY PROTEIN: protease Do-like 1,
XP_024934194.1	249	LOW QUALITY PROTEIN: putative clathrin assembly protein At2g01600
XP_024923956.1	322	LOW QUALITY PROTEIN: putative disease resistance protein RGA4
XP_015866891.2	80	LOW QUALITY PROTEIN: serine/threonine-protein kinase 10-like
XP_015873254.1	66	LOW QUALITY PROTEIN: thioredoxin-like protein Clot
XP_024934745.1	70	LOW QUALITY PROTEIN: transmembrane protein 87B-like
XP_015891826.1	282	LOW QUALITY PROTEIN: uncharacterized protein LOC107426219
XP_024934528.1	741	LOW QUALITY PROTEIN: uncharacterized protein LOC107430407
XP_024933238.1	431434	LOW QUALITY PROTEIN: uncharacterized protein LOC112492876, partial
XP_015884332.1	232	low-temperature-induced cysteine proteinase-like
XP_015884083.1	430	lysine histidine transporter-like 8
XP_015897997.1	820	lysine-specific demethylase JMJ706
XP_015890454.1	482478	lysosomal Pro-X carboxypeptidase-like
XP_015897413.1	104,75	macrophage migration inhibitory factor homolog
XP_015899992.1	124,104,21,40,138,135,55	major allergen Pru ar 1-like
XP_015900018.1	123,104,33,40,146,69,119,140,133,55,150	major allergen Pru av 1-like
XP_015887207.1	119,146,55	major allergen Pru av 1-like
XP_015887183.1	123,55	major allergen Pru av 1-like
XP_015881924.1	107,54	major latex protein 146-like
XP_015875205.1	919226	mannosylglycoprotein endo-beta-mannosidase
XP_015867227.1	556386	MAR-binding filament-like protein 1-1 isoform X2
XP_015899310.1	53	MATH domain and coiled-coil domain-containing protein At3g58370-like
XP_015872658.1	23	membrane steroid-binding protein 1-like
XP_024924922.1	293135	membrane-associated 30 kDa protein-like
XP_015889837.1	306335	metacaspase-5-like
XP_015897714.1	420	methanol O-anthraniloyltransferase-like
XP_024934882.1	449	methanol O-anthraniloyltransferase-like isoform X2
XP_015866668.2	90,82	methylesterase 10-like
XP_024923676.1	11	MICOS complex subunit Mic10-like isoform X2
XP_015895395.1	572592	microtubule-associated protein 70-1-like
XP_015875177.1	359	microtubule-binding protein TANGLED
XP_024934919.1	269247	mitochondrial carnitine/acylcarnitine carrier-like protein
XP_015878793.1	59258	mitochondrial dicarboxylate/tricarboxylate transporter DTC
XP_015900635.1	42	mitochondrial fission 1 protein A-like
XP_015901440.1	267	mitochondrial import inner membrane translocase subunit TIM50
XP_015887058.1	67	mitochondrial import receptor subunit TOM40-1-like
XP_015901151.1	51	mitochondrial import receptor subunit TOM9-2
XP_015890365.1	205,21,194,97,61,230,13,267	mitochondrial outer membrane protein porin 2-like
XP_015873312.1	234,61	mitochondrial outer membrane protein porin 4
XP_015879459.1	21,28,97,13,264,47	mitochondrial outer membrane protein porin of 34 kDa
XP_015893926.1	155,370,228,219,169,314	mitochondrial phosphate carrier protein 3
XP_015875208.1	112	mitochondrial Rho GTPase 1-like
XP_015897075.1	119,57	mitochondrial uncoupling protein 1
XP_015902065.1	291	mitochondrial-processing peptidase subunit alpha-like
XP_015872511.2	257	mitochondrial-processing peptidase subunit alpha-like, partial
XP_015895485.1	21	MLP-like protein 28
XP_015895469.2	54	MLP-like protein 43
XP_015889631.1	195	monosaccharide-sensing protein 2-like isoform X2
XP_015892136.1	147	monothiol glutaredoxin-S10
XP_024932690.1	391	monothiol glutaredoxin-S17
XP_015901026.1	266107	mucin-5AC
XP_024926264.1	173	multiple organellar RNA editing factor 6 isoform X2
XP_015902046.1	137	multiprotein-bridging factor 1b
XP_015902928.1	535	myosin-17-like
XP_015896080.1	281132	NAD(P)H-quinone oxidoreductase subunit S-like isoform X1
XP_015890881.1	232	NADPH-dependent 1-acyldihydroxyacetone phosphate reductase
XP_015870974.1	179	NDR1/HIN1-like protein 13
XP_015873480.1	19	NDR1/HIN1-like protein 26
XP_015890589.1	10	nicotinamidase 1
XP_015898475.1	367	ninja-family protein mc410
XP_015877100.1	180	nitrilase-like protein 2
XP_015893871.1	89	nodulation receptor kinase isoform X2
XP_024925006.1	191165245199202	non-classical arabinogalactan protein 31-like isoform X2
XP_015890971.1	282	non-functional NADPH-dependent codeinone reductase 2-like isoform X2
XP_015900156.1	109	novel plant SNARE 13 isoform X2
XP_015867284.1	937	nuclear export mediator factor Nemf
XP_024931405.1	152	nuclear transcription factor Y subunit C-9-like isoform X2
XP_015895813.1	759261366569	nudix hydrolase 3
XP_015881900.1	353164199	obg-like ATPase 1
XP_024930472.1	95	omega-amidase-like
XP_015874087.1	54	outer envelope pore protein 16
XP_015874016.1	327363373	oxysterol-binding protein-related protein 3C
XP_024928451.1	582	paramyosin
XP_015890108.1	81151164117	patatin-like protein 2
XP_015875392.1	398	patatin-like protein 2
XP_015875339.1	412446279	patatin-like protein 2
XP_015902700.1	398,238,130,567,450,245,355	patellin-3-like
XP_015902699.1	440369148	patellin-3-like
XP_024934962.1	356361	pectin acetylesterase 8-like
AFX95923.1	33,70	pectin methylesterase inhibitor, partial
XP_015901387.1	544	pectinesterase 3
XP_015870048.1	107	pectinesterase inhibitor 3
XP_015887760.1	5	pentatricopeptide repeat-containing protein At1g20300
XP_015868936.1	51	pentatricopeptide repeat-containing protein At1g51965-like
XP_024932481.1	486	pentatricopeptide repeat-containing protein At2g13420-like
XP_024929736.1	639	pentatricopeptide repeat-containing protein At2g26790-like
XP_015877660.1	207229	peptide methionine sulfoxide reductase A1
XP_015892525.1	128	peptide methionine sulfoxide reductase B5-like
XP_015888384.1	38,34,9,113	peptide methionine sulfoxide reductase B5-like isoform X2
XP_015882430.1	161141188176	peptide methionine sulfoxide reductase-like
XP_015893457.1	149,99,53,46,134,91,58,153	peptidyl-prolyl cis-trans isomerase
XP_015875370.1	147,138,132,89,151,51,96	peptidyl-prolyl cis-trans isomerase CYP19-3
XP_015873841.1	59,128,170,180,32,88,83,121	peptidyl-prolyl cis-trans isomerase CYP19-4
XP_015877391.1	141148	peptidyl-prolyl cis-trans isomerase CYP19-4-like
XP_015896148.1	124114	peptidyl-prolyl cis-trans isomerase CYP37,isoform X2
XP_015895181.1	50	peptidyl-prolyl cis-trans isomerase E
XP_015870903.1	43,31	peptidyl-prolyl cis-trans isomerase FKBP12
XP_024922468.1	176	peptidyl-prolyl cis-trans isomerase FKBP19
XP_024927552.1	152	peptidyl-prolyl cis-trans isomerase FKBP20-1
XP_015889481.1	139	peptidyl-prolyl cis-trans isomerase FKBP20-2
XP_015892215.1	84,104,339,440,226,441,299,480,401,308,278,151,157,270	peptidyl-prolyl cis-trans isomerase FKBP62
XP_015889649.1	26,58	peptidyl-prolyl cis-trans isomerase Pin1
XP_015879125.1	182	peptidyl-prolyl cis-trans isomerase
XP_015888098.1	159333337150	perakine reductase-like
XP_015872415.1	123,147,203,85,148,91,187	peroxiredoxin Q-like
XP_015898308.1	67,99,90,36,138,62,140,54	peroxiredoxin-2B
XP_015898685.1	118126153	peroxiredoxin-2E-2
XP_015888027.1	102,97	peroxiredoxin-2F
XP_024928635.1	231,70,207,133	peroxisomal and mitochondrial division factor 2-like
XP_015881096.1	124,6	peroxisome biogenesis protein 22
XP_015887106.1	384938	phosphoglucan, water dikinase,
XP_024928677.1	143	phospholipase A1-IIgamma-like
XP_015868422.1	86	phospholipase A1-IIgamma-like
XP_015881706.1	1.61136e+17	photosynthetic NDH subunit of lumenal location 5,
XP_015871470.2	306	photosynthetic NDH subunit of subcomplex B 1-like
XP_015884413.1	172	PITH domain-containing protein 1
XP_015896352.1	369	plant UBX domain-containing protein 10
XP_015865669.1	148,54	plasma membrane-associated cation-binding protein 1, partial
XP_015881446.1	299313	plastidic glucose transporter 4
XP_015866543.1	128	plastid-lipid-associated protein 6
XP_015897560.1	140	plastoglobulin-1-like
XP_015898550.1	41	PLAT domain-containing protein 3-like
XP_015873448.1	807451	pleiotropic drug resistance protein 2
XP_015901954.1	1094449108	pleiotropic drug resistance protein 2-like
XP_015893963.1	86	pollen-specific protein-like At4g18596
XP_015896728.1	191280	poly(U)-specific endoribonuclease-B
XP_015882927.1	413410	polygalacturonase QRT3-like
XP_024932202.1	228264	polygalacturonase QRT3-like, partial
XP_015876255.1	134	polynucleotide 3'-phosphatase ZDP isoform X4
XP_015872141.1	278	polypyrimidine tract-binding protein homolog 3, partial
XP_024927338.1	6,33,352,48	polyubiquitin-like
XP_015901158.1	535	pre-mRNA-processing factor 39 isoform X6
XP_024926568.1	327,873,1016,394,473,135	presequence protease 1, /mitochondrial-like
XP_024926480.1	98	probable 2-oxoglutarate-dependent dioxygenase At5g05600 isoform X3
XP_015875354.1	149,13	probable aldo-keto reductase 1
XP_015887055.1	244225143	probable aldo-keto reductase 2
XP_015902919.1	4285	probable aquaporin PIP1-4
XP_015877342.1	286	probable aquaporin PIP1-4
XP_015882310.1	4,217,54,143	probable aspartyl aminopeptidase
XP_015891046.1	189,207,57,218,42,93,125,224	probable ATP synthase 24 kDa subunit
XP_024933225.1	81	probable carbohydrate esterase At4g34215, partial
XP_015874288.1	175	probable carboxylesterase 12
XP_015874241.1	310303257	probable carboxylesterase 12
XP_015890532.1	289,207,762,279,408,191,657,462,415	probable cytosolic oligopeptidase A isoform X2
XP_015890918.1	53454	probable glucan 1,3-beta-glucosidase A isoform X2
XP_015899522.1	651	probable glutamate carboxypeptidase LAMP1 isoform X1
XP_015876575.2	101	probable glycosyltransferase At5g20260
XP_015897908.1	6,14	probable histone H2A.3
XP_015874064.1	25,18,70,132,62,140	probable histone H2B.1
XP_015899479.1	33	probable histone H2B.3
XP_015899870.1	105	probable histone-arginine methyltransferase 1.4
XP_015895102.1	384442	probable methyltransferase PMT2
XP_024932740.1	72206	probable mitochondrial import inner membrane translocase subunit TIM21 isoform X2
XP_015879873.1	319,376,291,266,80,187	probable mitochondrial-processing peptidase subunit beta isoform X1
XP_024933697.1	202	probable nucleoredoxin 1
XP_015878472.1	365360351396336	probable pectinesterase/pectinesterase inhibitor 34
XP_015891098.1	164293	probable pectinesterase/pectinesterase inhibitor 51
XP_015865764.1	155	probable plastid-lipid-associated protein 12
XP_015893644.1	201206	probable plastid-lipid-associated protein 4
XP_024922716.1	436	probable polygalacturonase
XP_015875433.1	116	probable prefoldin subunit 4
XP_015899232.1	261156100	probable protein phosphatase 2C 39
XP_015884045.1	206,12	probable protein phosphatase 2C 60
XP_015868097.1	87355	probable RNA-dependent RNA polymerase 5,partial
XP_024929937.1	82	probable S-adenosylmethionine-dependent methyltransferase At5g38100
XP_024932054.1	325293	probable serine protease EDA2
XP_015884272.1	91,86	probable steroid-binding protein 3
XP_024932116.1	1143	probable transcription-associated protein 1
XP_015882432.1	192	probable Ufm1-specific protease
XP_015890227.1	571387395500331	probable Xaa-Pro aminopeptidase P
XP_015890447.1	176	probable xyloglucan endotransglucosylase/hydrolase protein 6
XP_015898303.1	269,210,250,175,62,48	probable xyloglucan endotransglucosylase/hydrolase protein B isoform X1
XP_015902409.1	95	profilin-4
XP_015885523.1	95	profilin-like
XP_024923186.1	212	prohibitin-1-like
XP_015893478.1	190201	prohibitin-3
XP_024927803.1	547606	prolyl endopeptidase
XP_015903118.1	5	prolyl-tRNA synthetase associated domain-containing protein 1-like, partial
XP_015879414.1	431426235	protease Do-like 8
XP_015902886.1	9	proteasome assembly chaperone 2-like isoform X2
XP_015883994.1	587	protein argonaute 1
XP_015873346.1	41	protein argonaute 4-like
XP_015878468.1	123227111171	protein BOBBER 1
XP_024932146.1	474	protein CROWDED NUCLEI 4
XP_015888843.1	154	protein CURVATURE THYLAKOID 1A
XP_015867447.1	69	protein CURVATURE THYLAKOID 1C,isoform X3
XP_015890569.1	197	protein CURVATURE THYLAKOID 1D
XP_015886094.1	63	protein CutA
XP_015886292.1	4	protein DETOXIFICATION 54
XP_015887461.1	178	protein disulfide isomerase pTAC5-like
XP_015899120.1	149354	protein DJ-1 homolog B
XP_015885679.1	92,304,286,83,336	protein DMR6-LIKE OXYGENASE 1-like
XP_024926749.1	282	protein DMR6-LIKE OXYGENASE 1-like isoform X4
XP_024926904.1	87,329,96,79	protein DMR6-LIKE OXYGENASE 2-like isoform X3
XP_015898106.1	139	protein EARLY RESPONSIVE TO DEHYDRATION 15 isoform X2
XP_015893608.1	111	protein EXORDIUM-like 2
XP_015892277.1	68	protein FAM98A
XP_015897428.1	92116171135	protein FATTY ACID EXPORT 3, isoform X1
XP_015897429.1	170134115	protein FATTY ACID EXPORT 3, isoform X2
XP_015902624.1	146	protein FLUORESCENT IN BLUE LIGHT
XP_015871621.1	416	protein FREE1
XP_015890961.1	52309	protein HEAT INTOLERANT 4
XP_015886018.1	150	protein HEAT-STRESS-ASSOCIATED 32
XP_015884520.1	15	protein IQ-DOMAIN 1
XP_024922236.1	126	protein IQ-DOMAIN 14
XP_015883554.1	10258	protein IQ-DOMAIN 31 isoform X2
XP_015879200.1	181	protein KINESIN LIGHT CHAIN-RELATED 2
XP_015896034.1	44	protein kish
XP_015886392.1	293	protein LAZ1 homolog 1
XP_024931638.1	193	protein LIGHT-DEPENDENT SHORT HYPOCOTYLS 4,partial
XP_015894021.1	191338	protein MANNAN SYNTHESIS-RELATED 1-like
XP_015885816.1	116	protein MEMO1
XP_015878812.1	240	protein MET1
XP_015899547.1	182	protein MODIFIER OF SNC1 11
XP_015882650.1	103,96	protein NUCLEAR FUSION DEFECTIVE 2
XP_015895427.2	140	protein PLANT CADMIUM RESISTANCE 2-like
XP_015873968.1	161,72,393,386,508	protein plastid transcriptionally active 16
XP_015875719.1	165	protein RETICULATA-RELATED 4
XP_015871146.1	238276452	protein ROOT HAIR DEFECTIVE 3-like, partial
XP_015895353.1	387	protein SHOOT GRAVITROPISM 5
XP_015894553.1	403,373,627,673,486,518,7,394,726,556,623,379,711,666,37,415	protein SIEVE ELEMENT OCCLUSION B-like
XP_015888002.1	519,669,489,294,416,532,275,609,422,577,172,317,629,624,611,507,284,285	protein SIEVE ELEMENT OCCLUSION B-like
XP_015887950.1	271,431,312,26,277	protein SIEVE ELEMENT OCCLUSION B-like
XP_015882387.1	286425171550316	protein SIEVE ELEMENT OCCLUSION B-like
XP_015868202.1	414	protein SIEVE ELEMENT OCCLUSION B-like
XP_015900595.1	200352	protein STRICTOSIDINE SYNTHASE-LIKE 10-like
XP_015873145.1	371	protein STRICTOSIDINE SYNTHASE-LIKE 3
XP_015889559.1	326	protein STRICTOSIDINE SYNTHASE-LIKE 5-like
XP_015894809.1	121	protein SUPPRESSOR OF QUENCHING 1-like isoform X2
XP_015881005.1	263	protein THYLAKOID FORMATION1
XP_015884267.1	315	protein TIC 55
XP_015897456.1	347	protein TIC 56
XP_015874023.1	651	protein TOC75-3,isoform X2
XP_015878905.2	198	protein TPLATE
XP_015881254.1	144	protein trichome birefringence-like 39
XP_015884928.1	766	protein unc-13 homolog
XP_015899252.1	169	protein VTE6,
XP_015883437.1	274	protein WEAK CHLOROPLAST MOVEMENT UNDER BLUE LIGHT 1-like
XP_015875439.1	226	protein WVD2-like 2 isoform X2
XP_024922692.1	146	protein-ribulosamine 3-kinase
XP_015887374.1	425143	proton pump-interactor 1
XP_015884131.1	274142139267	psbP domain-containing protein 3,isoform X2
XP_015903115.1	164	psbP domain-containing protein 4
XP_015894166.1	172	pumilio homolog 5
XP_015875811.1	61133	putative 4-hydroxy-4-methyl-2-oxoglutarate aldolase 2
XP_015875446.1	333	putative ankyrin repeat protein RF_0381
XP_024928256.1	47	putative dehydration-responsive element-binding protein 2H
XP_015887306.1	270	putative disease resistance protein RGA1
XP_015879822.1	378	putative G3BP-like protein isoform X2
XP_015900386.1	40	putative phosphatidylglycerol/phosphatidylinositol transfer protein DDB_G0282179
XP_015865975.1	143	putative phosphatidylglycerol/phosphatidylinositol transfer protein DDB_G0282179
XP_015893493.1	163	putative serine carboxypeptidase-like 52
XP_015889211.1	281	putative uncharacterized protein YDL057W
XP_024926566.1	173	pyridoxine/pyridoxamine 5'-phosphate oxidase 1-like
XP_015895158.1	320	ras GTPase-activating protein-binding protein 2-like isoform X2
XP_015899139.1	210	ras-related protein RABA1f-like
XP_015879054.1	85	ras-related protein RABB1b
XP_015872180.1	60	ras-related protein RABC2a, partial
XP_015902009.1	55	ras-related protein RABD2b-like isoform X2
XP_015870155.1	123	REF/SRPP-like protein At3g05500
XP_015896183.1	67157218	remorin
XP_015878105.1	152,127,174,144,146,188	remorin
XP_015888612.1	159,98,146,105,62	remorin-like
XP_015899148.1	244	reticulon-4-interacting protein 1
XP_015896540.1	234	reticulon-like protein B2
XP_015878298.1	225	reticulon-like protein B2
XP_015882781.1	173,88	reticulon-like protein B9
XP_015902007.1	67	RGG repeats nuclear RNA binding protein A-like
XP_015868946.1	84	rhodanese-like domain-containing protein 14
XP_015888760.1	339,236,188,193,184,200,145,343	rhodanese-like domain-containing protein 4
XP_015892989.1	186224	ribonuclease 2 isoform X2
XP_015892079.1	101	ribosome-recycling factor,isoform X2
XP_015876856.1	304,373,379,389,220,410	ribulose bisphosphate carboxylase/oxygenase activase, isoform X1
NP_001310783.1	370376414	ribulose bisphosphate carboxylase/oxygenase activase-like
XP_024924260.1	194	ricin B-like lectin EULS3 isoform X2
XP_015866465.1	194278	ricin B-like lectin R40G3 isoform X1
XP_015881306.1	153	RING-H2 finger protein ATL46-like isoform X2
XP_015872492.1	294	RNA-binding KH domain-containing protein RCF3-like, partial
XP_015874553.1	269,66,282,176	ruBisCO large subunit-binding protein subunit alpha
XP_015895701.1	11	ruvB-like protein 1
XP_015901335.1	450151473485	scopoletin glucosyltransferase-like
XP_015892781.1	210	scopoletin glucosyltransferase-like
XP_015873014.1	144	secoisolariciresinol dehydrogenase-like
XP_024931033.1	416	selenium-binding protein 2-like
XP_024929406.1	395	serine carboxypeptidase-like 18
XP_024923558.1	205434	serine carboxypeptidase-like 35
XP_015872067.2	228	serine carboxypeptidase-like 48,partial
XP_015895474.1	296372	serine carboxypeptidase-like 50
XP_024926862.1	363	serine carboxypeptidase-like 51
XP_024925017.1	94	serine/threonine-protein phosphatase 5
XP_015891634.1	175	serine/threonine-protein phosphatase BSL1
XP_015866355.1	84	serine/threonine-protein phosphatase BSL3
XP_015884764.1	207219129187	serpin-ZX-like
XP_015876193.1	226	serrate RNA effector molecule-like
XP_015896091.1	302,210,75	short-chain dehydrogenase TIC 32
XP_015878533.1	110	S-norcoclaurine synthase 1-like
XP_015899171.1	304272270	sodium/calcium exchanger NCL
XP_024926449.1	483488	sorting nexin 2A-like
XP_024933439.1	517	spermatogenesis-associated protein 20 isoform X2
XP_015874469.1	436	spermidine coumaroyl-CoA acyltransferase
XP_015888158.1	208	stem-specific protein TSJT1
XP_015892518.1	607	sterol 3-beta-glucosyltransferase UGT80A2
XP_015873239.1	70	stomatal closure-related actin-binding protein 1-like
XP_015878617.1	85262121407	stomatin-like protein 2
XP_015879741.1	145	stress response protein nst1-like
XP_015873186.1	27,11,13,23,5	stress-response A/B barrel domain-containing protein At5g22580
XP_015889360.1	120175	stress-response A/B barrel domain-containing protein UP3
XP_015887850.1	194176	stromal cell-derived factor 2-like protein
XP_015891292.1	255	structural maintenance of chromosomes protein 1
XP_015885232.1	359,85,71,178,329,108,199,143	structural maintenance of chromosomes protein 2-1-like
XP_024928084.1	238	structural maintenance of chromosomes protein 3
XP_015872771.1	25,11,412	subtilisin-like protease SBT1.4, partial
XP_024933087.1	170730260425	subtilisin-like protease SBT1.6 isoform X3
XP_015885516.1	123118198	succinate dehydrogenase subunit 5
XP_015880593.1	39364	switch-associated protein 70 isoform X4
XP_024924430.1	309	synaptotagmin-2-like isoform X2
XP_015893093.1	112405475	synaptotagmin-4
XP_015886477.1	5	TATA-binding protein-associated factor 2N-like isoform X6
XP_024935246.1	149	TBCC domain-containing protein 1-like isoform X2
XP_015887708.1	8149217267171	T-complex protein 1 subunit beta
XP_015894544.1	269,21,395	T-complex protein 1 subunit epsilon isoform X2
XP_015873356.1	56253220	T-complex protein 1 subunit eta
XP_015879696.1	248	T-complex protein 1 subunit gamma
XP_015899362.1	271,279,82	T-complex protein 1 subunit theta
XP_015880526.1	148202126135	T-complex protein 1 subunit zeta 1-like
XP_015872929.1	130,39,120,49,133,58,150	temperature-induced lipocalin-1,partial
XP_015869234.1	266	tetraketide alpha-pyrone reductase 2-like
XP_015892130.1	264	tetraspanin-18-like isoform X2
XP_015874382.1	230	tetraspanin-3-like
XP_015889064.1	287157184	thiol protease aleurain-like
XP_015894861.1	28116	thioredoxin H2
XP_015889893.1	96,55	thioredoxin H-type
XP_015869126.1	29	thioredoxin H-type 1-like
XP_015892883.1	155	thioredoxin M3,
XP_015899814.1	84	thioredoxin O1-like
XP_015887293.1	194	thioredoxin-like protein CDSP32
XP_024935433.1	111	thylakoid lumenal 15.0 kDa protein 2
XP_015901935.1	133	thylakoid lumenal 16.5 kDa protein
XP_015886634.1	195	thylakoid lumenal 17.4 kDa protein
XP_015881697.1	120129249	thylakoid lumenal 19 kDa protein,
XP_015898862.1	25	TLD domain-containing protein 1 isoform X2
XP_015883665.1	162164	TMV resistance protein N-like
XP_015896815.1	246	tobamovirus multiplication protein 2A
XP_015878512.1	303336	TOM1-like protein 1
XP_015885822.1	149	topless-related protein 1-like
XP_015875296.1	79	trafficking protein particle complex subunit 6B
XP_015895230.2	27	transcription factor BIM2
XP_015881346.1	131	transcription termination factor MTERF2-like isoform X1
XP_015902805.1	118	transducin beta-like protein 2
XP_015889131.1	54	translation machinery-associated protein 22 isoform X2
XP_015899905.1	124,119,84,92,111	translationally-controlled tumor protein homolog
XP_015875041.1	101111	translationally-controlled tumor protein homolog
XP_015878969.1	440253	transmembrane 9 superfamily member 1
XP_015880874.1	233	transmembrane 9 superfamily member 12
XP_015895280.1	207100	transmembrane 9 superfamily member 2 isoform X2
XP_015866352.1	72,91	transmembrane 9 superfamily member 7
XP_015888109.1	147	transmembrane emp24 domain-containing protein p24beta3
XP_015868605.1	147	transmembrane emp24 domain-containing protein p24delta3-like
XP_015883268.1	109283	trans-resveratrol di-O-methyltransferase-like
XP_015883265.1	109	trans-resveratrol di-O-methyltransferase-like
XP_015875000.1	211	trans-resveratrol di-O-methyltransferase-like
XP_015874993.1	347	trans-resveratrol di-O-methyltransferase-like
XP_024924075.1	274	trigger factor-like protein TIG
XP_015878140.1	1211,233,225,1148,884	tripeptidyl-peptidase 2
XP_015892533.1	494,41,78	trithorax group protein osa
XP_024927855.1	124201	tRNA-aminoacylation cofactor arc1 isoform X3
XP_015900639.1	134	tubulin-folding cofactor B
XP_015898165.1	83,78	U1 small nuclear ribonucleoprotein 70 kDa
XP_015894111.1	133	U1 small nuclear ribonucleoprotein A
XP_015889066.1	266	ubiquinone biosynthesis protein COQ9
XP_024927595.1	240	ubiquitin carboxyl-terminal hydrolase 2 isoform X2
XP_015902749.1	11230	ubiquitin carboxyl-terminal hydrolase 3-like
XP_015866289.1	360293	ubiquitin carboxyl-terminal hydrolase 6-like
XP_015898853.1	74126	ubiquitin-conjugating enzyme E2 variant 1D
XP_024931642.1	63342287223	UBX domain-containing protein 1 isoform X2
XP_015892365.1	220	UBX domain-containing protein 1-like isoform X2
XP_024931710.1	84139	UBX domain-containing protein 4-like isoform X2
XP_015895255.1	314	UDP-glycosyltransferase 89A2-like
XP_015890806.2	357584	ultraviolet-B receptor UVR8
XP_015879046.1	552	uncharacterized membrane protein At3g27390
XP_015880615.1	204	uncharacterized oxidoreductase At1g06690, isoform X1
XP_024930249.1	94329	uncharacterized oxidoreductase At4g09670-like isoform X1
XP_015890900.1	114	uncharacterized protein At1g08160-like
XP_015891157.1	150	uncharacterized protein At2g17340
XP_015872743.1	34	uncharacterized protein At2g27730
XP_015872675.1	35	uncharacterized protein At2g34160-like
XP_015876908.1	84,70	uncharacterized protein At2g34460
XP_024930165.1	238326186	uncharacterized protein At3g49055-like
XP_024927748.1	18	uncharacterized protein At3g49055-like
XP_015888361.1	149	uncharacterized protein At3g49055-like
XP_024932239.1	82	uncharacterized protein At3g49720
XP_015893297.2	152	uncharacterized protein At3g49720-like
XP_015896969.1	281327324275	uncharacterized protein At5g02240
XP_015892254.1	42	uncharacterized protein At5g48480
XP_015875845.1	349	uncharacterized protein At5g49945
XP_015900040.1	468430	uncharacterized protein DDB_G0271670-like
XP_015866106.1	183160	uncharacterized protein LOC107403706
XP_024924857.1	207	uncharacterized protein LOC107405480 isoform X6
XP_024927756.1	229	uncharacterized protein LOC107405650
XP_024928890.1	289	uncharacterized protein LOC107407800
XP_015870905.1	484	uncharacterized protein LOC107408057
XP_024925743.1	32	uncharacterized protein LOC107408323
XP_015871931.1	92,94	uncharacterized protein LOC107409010
XP_024926020.1	133	uncharacterized protein LOC107409834, partial
XP_015873332.2	116118	uncharacterized protein LOC107410419
XP_024926528.1	10921465	uncharacterized protein LOC107410579
XP_015873993.1	143	uncharacterized protein LOC107411001
XP_015874863.1	68	uncharacterized protein LOC107411730
XP_024923364.1	93,106,459,462,141,68,126	uncharacterized protein LOC107412195 isoform X2
XP_015876026.1	426	uncharacterized protein LOC107412716
XP_015876370.1	60	uncharacterized protein LOC107413033 isoform X1
XP_015877154.1	188	uncharacterized protein LOC107413655
XP_015877181.1	139	uncharacterized protein LOC107413681
XP_015877213.1	183	uncharacterized protein LOC107413703 isoform X2
XP_015877324.1	259	uncharacterized protein LOC107413791
XP_015877503.1	75	uncharacterized protein LOC107413946 isoform X2
XP_015877953.1	27,182,193,17	uncharacterized protein LOC107414356
XP_015877965.1	92102268257	uncharacterized protein LOC107414363
XP_015878134.1	507	uncharacterized protein LOC107414507 isoform X3
XP_015878644.1	176	uncharacterized protein LOC107414941
XP_015878677.1	234	uncharacterized protein LOC107414965 isoform X6
XP_015878766.1	112	uncharacterized protein LOC107415025
XP_015878799.1	140	uncharacterized protein LOC107415047
XP_015879637.1	172265	uncharacterized protein LOC107415761 isoform X2
XP_015879683.1	253	uncharacterized protein LOC107415802 isoform X2
XP_015879738.1	57,51	uncharacterized protein LOC107415849
XP_015880156.1	71	uncharacterized protein LOC107416203 isoform X2
XP_024928625.1	344	uncharacterized protein LOC107416481
XP_015881775.1	541	uncharacterized protein LOC107417664
XP_024929710.1	448611258	uncharacterized protein LOC107418252
XP_024929367.1	1121	uncharacterized protein LOC107418532 isoform X2
XP_015882751.1	150	uncharacterized protein LOC107418561
XP_015883597.1	219	uncharacterized protein LOC107419352
XP_015884081.1	116	uncharacterized protein LOC107419785
XP_015884608.1	126	uncharacterized protein LOC107420221
XP_015884640.1	203	uncharacterized protein LOC107420255
XP_024934582.1	135	uncharacterized protein LOC107420824 isoform X2
XP_015885373.1	234	uncharacterized protein LOC107420826
XP_015885577.1	113	uncharacterized protein LOC107420985
XP_015885642.1	356333524361	uncharacterized protein LOC107421031
XP_024930416.1	244	uncharacterized protein LOC107421234 isoform X2
XP_015886004.1	48	uncharacterized protein LOC107421298
XP_015886192.1	26	uncharacterized protein LOC107421459
XP_015886215.1	281	uncharacterized protein LOC107421478 isoform X2
XP_015887893.1	518	uncharacterized protein LOC107422865
XP_015887862.1	178160184	uncharacterized protein LOC107422866
XP_024931477.1	73	uncharacterized protein LOC107422983
XP_024931153.1	7	uncharacterized protein LOC107423156
XP_015888235.1	365	uncharacterized protein LOC107423223
XP_015889195.1	188	uncharacterized protein LOC107424024
XP_015890021.1	706	uncharacterized protein LOC107424686
XP_015890100.1	116	uncharacterized protein LOC107424755
XP_015890640.1	235,62	uncharacterized protein LOC107425198
XP_015890895.1	428	uncharacterized protein LOC107425405
XP_015891237.1	250323	uncharacterized protein LOC107425734
XP_015891445.1	120	uncharacterized protein LOC107425905
XP_015891598.1	128	uncharacterized protein LOC107426018 isoform X2
XP_015891696.1	194	uncharacterized protein LOC107426110
XP_015891698.1	289194121	uncharacterized protein LOC107426112
XP_015891780.1	196	uncharacterized protein LOC107426178
XP_015891904.1	136	uncharacterized protein LOC107426290
XP_015892826.1	111	uncharacterized protein LOC107427007
XP_015892941.1	66	uncharacterized protein LOC107427109
XP_015893689.1	128	uncharacterized protein LOC107427810
XP_015893776.1	171	uncharacterized protein LOC107427886
XP_024934148.1	173	uncharacterized protein LOC107428510 isoform X4
XP_015894824.1	15	uncharacterized protein LOC107428748 isoform X1
XP_015895668.1	291	uncharacterized protein LOC107429489
XP_015896575.1	1939	uncharacterized protein LOC107430264, partial
XP_024932725.1	357355	uncharacterized protein LOC107430470 isoform X2
XP_015897197.1	86	uncharacterized protein LOC107430840 isoform X2
XP_015898167.1	54	uncharacterized protein LOC107431704
XP_015898739.1	221	uncharacterized protein LOC107432177
XP_015898960.1	354	uncharacterized protein LOC107432349
XP_015899283.2	157	uncharacterized protein LOC107432611, partial
XP_015899943.2	304	uncharacterized protein LOC107433199 isoform X2
XP_024922737.1	296156	uncharacterized protein LOC107433272
XP_024922526.1	32	uncharacterized protein LOC107433289 isoform X5
XP_015900670.1	107	uncharacterized protein LOC107433824
XP_015901042.1	32	uncharacterized protein LOC107434133
XP_015901463.1	255	uncharacterized protein LOC107434505
XP_015901599.1	95	uncharacterized protein LOC107434629
XP_015901668.1	33	uncharacterized protein LOC107434702 isoform X3
XP_015902622.1	36389	uncharacterized protein LOC107435507
XP_015903102.1	130160	uncharacterized protein LOC107435984
XP_024925035.1	39,45	uncharacterized protein LOC112489990
XP_024926147.1	123193	uncharacterized protein LOC112490512
XP_024926769.1	165	uncharacterized protein LOC112490703
XP_024927794.1	254216	uncharacterized protein LOC112491051
XP_024928672.1	12	uncharacterized protein LOC112491356
XP_015884829.1	462195	uncharacterized TPR repeat-containing protein At1g05150-like
XP_024930875.1	104	universal stress protein A-like protein
XP_015879073.1	152162	universal stress protein A-like protein
XP_015897028.1	134110	universal stress protein PHOS32
XP_015879657.1	134	universal stress protein PHOS32
XP_015897307.1	139177160133	universal stress protein PHOS32-like
XP_015891897.1	92,86,133	universal stress protein PHOS34
XP_015896321.1	123136	UPF0160 protein
XP_015900640.1	491	UPF0481 protein At3g47200-like
XP_015875151.1	229264150247	UPF0603 protein At1g54780,
XP_015889895.1	116	UPF0678 fatty acid-binding protein-like protein At1g79260 isoform X2
XP_015895104.1	115	upstream activation factor subunit spp27-like
XP_015876808.1	106278	urease accessory protein G
XP_015884509.1	296	vacuolar-processing enzyme
XP_015897427.1	363	vacuolar-sorting receptor 1-like
XP_024923472.1	132129	VAN3-binding protein isoform X3
XP_015872230.1	321307404	vegetative cell wall protein gp1-like
XP_015882994.1	92165	vesicle-associated membrane protein 721-like
XP_015892532.1	91	vesicle-associated membrane protein 722
XP_015889411.1	86110	vesicle-associated protein 1-2-like
XP_015900843.1	21,86	vesicle-associated protein 1-2-like isoform X4
XP_024925013.1	81268262	vicianin hydrolase-like
XP_015867403.1	190,260,79,176	vicianin hydrolase-like
XP_015882429.1	225	vignain
XP_015898196.1	501,922,898,41,202	villin-2 isoform X2
XP_015866056.1	365,722,507,340,923,686	villin-4
XP_015884079.1	219	WD repeat-containing protein DWA2
XP_024932682.1	154,41	WD-40 repeat-containing protein MSI5-like, partial
XP_015900846.1	555	WEB family protein At5g55860
XP_015889112.1	126	xaa-Pro dipeptidase
XP_015880915.1	17	xyloglucan endotransglucosylase/hydrolase protein 9, partial
