# Supplementary material for: The crotonylated and succinylated proteins of jujube involved in phytoplasma-stress responses
Source: BMC Biol. 2024 May 15;22:113. doi: 10.1186/s12915-024-01917-x (PMC11094900; doi:10.1186/s12915-024-01917-x)
Supplement: Supplementary file 5 — Additional file 5. Table S2. The information of succinylated sites and their matched proteins. [file 12915_2024_1917_MOESM5_ESM.xls]

## Sheet: Table S2
Table S2 Detailed information of succinylated sites and their matched proteins
Protein accession	Position	Protein description	KEGG pathway
XP_015892152.1	230	alcohol dehydrogenase class-3	zju00010 Glycolysis / Gluconeogenesis; zju00350 Tyrosine metabolism; zju00071 Fatty acid degradation
XP_015886387.1	371,328,239,312,320,132,343,110	alcohol dehydrogenase 1-like	zju00010 Glycolysis / Gluconeogenesis; zju00592 alpha-Linolenic acid metabolism; zju00350 Tyrosine metabolism; zju00071 Fatty acid degradation
XP_015883201.1	100	ATP-citrate synthase beta chain protein 1	zju00020 Citrate cycle (TCA cycle)
XP_015889929.1	169323475	succinate dehydrogenase [ubiquinone] flavoprotein subunit	zju00020 Citrate cycle (TCA cycle); zju00190 Oxidative phosphorylation
XP_015879056.1	171	succinate dehydrogenase [ubiquinone] iron-sulfur subunit 2
XP_015880132.1	87409	UTP--glucose-1-phosphate uridylyltransferase	zju00040 Pentose and glucuronate interconversions; zju00500 Starch and sucrose metabolism; zju00052 Galactose metabolism; zju00520 Amino sugar and nucleotide sugar metabolism
XP_024934451.1	226	monodehydroascorbate reductase	zju00053 Ascorbate and aldarate metabolism
XP_015901957.1	276111	monodehydroascorbate reductase, seedling isozyme
XP_015875945.1	142	enoyl-[acyl-carrier-protein] reductase [NADH]	zju00061 Fatty acid biosynthesis; zju01212 Fatty acid metabolism; zju00780 Biotin metabolism
XP_015875758.1	67,55	acyl carrier protein 2	zju00190 Oxidative phosphorylation
XP_015895512.1	553,457,286,227,230,188	ATP synthase subunit beta
XP_015877086.1	149,116,7,17,100,14,126	ATP synthase subunit d
XP_015897863.1	42	ATP synthase subunit delta'
XP_015887039.1	60,56,66,133,79	ATP synthase subunit gamma-like
XP_015894397.1	197104	NADH dehydrogenase [ubiquinone] flavoprotein 1
XP_015881852.1	57	NADH dehydrogenase [ubiquinone] flavoprotein 2-like
XP_015878313.1	42	probable NADH dehydrogenase [ubiquinone] 1 alpha subcomplex subunit 5
YP_009241669.1	384189142	ATPase subunit 1
XP_015878531.1	55	probable NADH dehydrogenase [ubiquinone] 1 alpha subcomplex subunit 12
XP_015872055.1	62107	putative cytochrome c oxidase subunit 5b-like isoform X2
XP_015890101.1	271244275	oxygen-evolving enhancer protein 1	zju00195 Photosynthesis
XP_015880618.1	238221230	oxygen-evolving enhancer protein 2-like
XP_015888211.1	197	photosystem I reaction center subunit II-like
XP_015892137.1	113	photosystem I reaction center subunit IV A
XP_015888354.1	74	photosystem II 10 kDa polypeptide
YP_009256353.1	438	photosystem II CP47 chlorophyll apoprotein
YP_009256312.1	114	ATP synthase CF1 alpha subunit	zju00195 Photosynthesis; zju00190 Oxidative phosphorylation
YP_009256334.1	225167	ATP synthase CF1 beta subunit
NP_001310796.1	41	chlorophyll a-b binding protein 151	zju00196 Photosynthesis - antenna proteins
XP_015897179.1	240	chlorophyll a-b binding protein CP29.2
XP_015877130.1	38	chlorophyll a-b binding protein of LHCII type 1-like
XP_015899359.1	246,198,26,372,202	glutamate dehydrogenase 1	zju00220 Arginine biosynthesis; zju00250 Alanine, aspartate and glutamate metabolism; zju00910 Nitrogen metabolism
XP_024927222.1	114	glutamate dehydrogenase 2
XP_015901055.1	297	aspartate aminotransferase	zju00220 Arginine biosynthesis; zju00250 Alanine, aspartate and glutamate metabolism; zju01230 Biosynthesis of amino acids; zju00360 Phenylalanine metabolism; zju01210 2-Oxocarboxylic acid metabolism; zju00950 Isoquinoline alkaloid biosynthesis; zju00330 Arginine and proline metabolism; zju00710 Carbon fixation in photosynthetic organisms; zju00400 Phenylalanine, tyrosine and tryptophan biosynthe…
XP_024928295.1	237	glutamine synthetase cytosolic isozyme 1 isoform X2	zju00220 Arginine biosynthesis; zju00250 Alanine, aspartate and glutamate metabolism; zju01230 Biosynthesis of amino acids; zju00630 Glyoxylate and dicarboxylate metabolism; zju00910 Nitrogen metabolism
XP_015902174.1	272,49	glutamine synthetase nodule isozyme
XP_015895820.1	267	glutamine synthetase nodule isozyme-like
XP_015894663.1	406	glutamate--glyoxylate aminotransferase 2	zju00220 Arginine biosynthesis; zju00250 Alanine, aspartate and glutamate metabolism; zju01230 Biosynthesis of amino acids; zju00630 Glyoxylate and dicarboxylate metabolism; zju01210 2-Oxocarboxylic acid metabolism; zju00710 Carbon fixation in photosynthetic organisms; zju00260 Glycine, serine and threonine metabolism; zju01110 Biosynthesis of secondary metabolites
XP_024926778.1	447444	alanine aminotransferase 2	zju00220 Arginine biosynthesis; zju00250 Alanine, aspartate and glutamate metabolism; zju01230 Biosynthesis of amino acids; zju01210 2-Oxocarboxylic acid metabolism; zju00710 Carbon fixation in photosynthetic organisms
XP_015896665.1	298	(S)-ureidoglycine aminohydrolase	zju00230 Purine metabolism
XP_024928260.1	210	delta-1-pyrroline-5-carboxylate dehydrogenase 12A1 isoform X3	zju00250 Alanine, aspartate and glutamate metabolism; zju00330 Arginine and proline metabolism
XP_015901200.1	353	betaine aldehyde dehydrogenase 1	zju00260 Glycine, serine and threonine metabolism
XP_015879575.1	353	betaine aldehyde dehydrogenase 1-like isoform X2
XP_015883811.1	215	bifunctional D-cysteine desulfhydrase/1-aminocyclopropane-1-carboxylate deaminase	zju00270 Cysteine and methionine metabolism
NP_001310797.1	293	1-aminocyclopropane-1-carboxylate oxidase
XP_015887283.1	446,7,211	adenosylhomocysteinase
XP_015892902.1	81519337517	methylcrotonoyl-CoA carboxylase beta chain	zju00280 Valine, leucine and isoleucine degradation
XP_015868283.1	77	probable 3-hydroxyisobutyrate dehydrogenase
XP_015872077.1	179	probable enoyl-CoA hydratase 2
XP_015867749.1	452547	malonate--CoA ligase isoform X2
XP_024927628.1	221,225,134,298,138,146,137,87,215,103,148	dihydrolipoyllysine-residue succinyltransferase component of 2-oxoglutarate dehydrogenase complex 1-like isoform X2	zju00310 Lysine degradation; zju00020 Citrate cycle (TCA cycle)
XP_015872104.2	240,59,98,88,157,167	dihydrolipoyllysine-residue succinyltransferase component of 2-oxoglutarate dehydrogenase complex 2-like, partial
XP_024927419.1	595600614541604	2-oxoglutarate dehydrogenase	zju00310 Lysine degradation; zju00380 Tryptophan metabolism; zju00020 Citrate cycle (TCA cycle)
XP_024924970.1	510,83,335,432,351	aldehyde dehydrogenase family 2 member B4-like isoform X2	zju00310 Lysine degradation; zju00410 beta-Alanine metabolism; zju00330 Arginine and proline metabolism; zju00053 Ascorbate and aldarate metabolism; zju00280 Valine, leucine and isoleucine degradation; zju00561 Glycerolipid metabolism; zju00010 Glycolysis / Gluconeogenesis; zju00620 Pyruvate metabolism; zju00380 Tryptophan metabolism; zju00340 Histidine metabolism; zju00071 Fatty acid degradation
XP_024934198.1	447	aldehyde dehydrogenase family 2 member B7 isoform X1
XP_015899903.1	63	probable acylpyruvase FAHD1	zju00350 Tyrosine metabolism
XP_015873297.1	451	5-methyltetrahydropteroyltriglutamate--homocysteine methyltransferase	zju00450 Selenocompound metabolism; zju01230 Biosynthesis of amino acids; zju00270 Cysteine and methionine metabolism
XP_015887675.1	145	glutathione S-transferase-like	zju00480 Glutathione metabolism
XP_015877026.1	47	glutathione S-transferase DHAR1	zju00480 Glutathione metabolism; zju00053 Ascorbate and aldarate metabolism
XP_015880267.1	246	glutathione S-transferase DHAR3-like
XP_015874319.1	136	L-ascorbate peroxidase
XP_015885725.1	395	probable L-ascorbate peroxidase 6/ isoform X2
XP_024934933.1	94	probable phospholipid hydroperoxide glutathione peroxidase isoform X2	zju00480 Glutathione metabolism; zju00590 Arachidonic acid metabolism
XP_015888449.1	465	alpha-L-arabinofuranosidase 1	zju00520 Amino sugar and nucleotide sugar metabolism
XP_015866415.1	266	NADH-cytochrome b5 reductase-like protein
XP_015880551.1	82	allene oxide cyclase-like	zju00592 alpha-Linolenic acid metabolism
XP_015899895.1	619376175347603	peroxisomal fatty acid beta-oxidation multifunctional protein MFP2	zju00592 alpha-Linolenic acid metabolism; zju01212 Fatty acid metabolism; zju00071 Fatty acid degradation
XP_024931747.1	258	probable hydroxyacylglutathione hydrolase 2 isoform X2	zju00620 Pyruvate metabolism
XP_015883716.1	283	lactoylglutathione lyase GLX1-like
XP_015876444.1	408,348,149,532,329,279	dihydrolipoyllysine-residue acetyltransferase component 1 of pyruvate dehydrogenase complex	zju00620 Pyruvate metabolism; zju00010 Glycolysis / Gluconeogenesis; zju00020 Citrate cycle (TCA cycle)
XP_015890717.1	231,434,244,440,370,235,301	dihydrolipoyllysine-residue acetyltransferase component 3 of pyruvate dehydrogenase complex-like isoform X2
XP_015894825.1	92120249	pyruvate dehydrogenase E1 component subunit alpha
XP_015901717.1	330	NAD-dependent malic enzyme 2 isoform X2	zju00620 Pyruvate metabolism; zju00710 Carbon fixation in photosynthetic organisms
XP_015901716.1	406	NAD-dependent malic enzyme 59 kDa isoform isoform X1
XP_015886484.1	575302458604	NAD-dependent malic enzyme 62 kDa isoform
XP_015899528.1	6411	NADP-dependent malic enzyme
XP_015900109.1	271,182,156,134,448,281,180,215,413,72,433,507,148	dihydrolipoyl dehydrogenase 1	zju00630 Glyoxylate and dicarboxylate metabolism; zju00020 Citrate cycle (TCA cycle); zju00280 Valine, leucine and isoleucine degradation; zju00640 Propanoate metabolism; zju00010 Glycolysis / Gluconeogenesis; zju00620 Pyruvate metabolism; zju00260 Glycine, serine and threonine metabolism; zju01110 Biosynthesis of secondary metabolites
XP_015887881.1	120106	malate dehydrogenase, cytoplasmic	zju00630 Glyoxylate and dicarboxylate metabolism; zju00020 Citrate cycle (TCA cycle); zju00710 Carbon fixation in photosynthetic organisms; zju00620 Pyruvate metabolism; zju00270 Cysteine and methionine metabolism; zju01110 Biosynthesis of secondary metabolites
XP_015899175.1	238,334,192,338,255,343	malate dehydrogenase
XP_015883950.1	32154136143	glycine cleavage system H protein 2 isoform X2	zju00630 Glyoxylate and dicarboxylate metabolism; zju00260 Glycine, serine and threonine metabolism
XP_015896821.1	156138	glycine cleavage system H protein-like
XP_015884495.1	960485	glycine dehydrogenase (decarboxylating)
XP_015867665.2	266	uncharacterized protein LOC107405161
AEB00827.1	6131341	ribulose-1,5-bisphosphate carboxylase/oxygenase large subunit, partial	zju00630 Glyoxylate and dicarboxylate metabolism; zju00710 Carbon fixation in photosynthetic organisms
NP_001310800.1	481	catalase isozyme 1	zju00630 Glyoxylate and dicarboxylate metabolism; zju04016 MAPK signaling pathway - plant; zju00380 Tryptophan metabolism; zju04146 Peroxisome; zju01110 Biosynthesis of secondary metabolites;
XP_015881982.1	118,95,311,96,167	succinate--CoA ligase [ADP-forming] subunit alpha-like	zju00640 Propanoate metabolism; zju00020 Citrate cycle (TCA cycle)
XP_015891315.1	124,21,51,22,81,88,179,125,62,150,55	succinate--CoA ligase [ADP-forming] subunit beta
XP_015899910.1	233	lipoamide acyltransferase component of branched-chain alpha-keto acid dehydrogenase complex	zju00640 Propanoate metabolism; zju00280 Valine, leucine and isoleucine degradation
XP_015885242.1	216	malonyl-CoA decarboxylase	zju00640 Propanoate metabolism; zju00410 beta-Alanine metabolism; zju04146 Peroxisome
XP_024932709.1	112349	methylmalonate-semialdehyde dehydrogenase [acylating] isoform X2	zju00640 Propanoate metabolism; zju00562 Inositol phosphate metabolism; zju00410 beta-Alanine metabolism; zju00280 Valine, leucine and isoleucine degradation;
XP_015899901.1	618	probable acyl-CoA dehydrogenase IBR3	zju00640 Propanoate metabolism; zju01212 Fatty acid metabolism; zju00410 beta-Alanine metabolism; zju00071 Fatty acid degradation; zju00280 Valine, leucine and isoleucine degradation
XP_015880911.1	403142	gamma aminobutyrate transaminase 3-like	zju00650 Butanoate metabolism; zju00250 Alanine, aspartate and glutamate metabolism
XP_015890074.1	402405	succinate-semialdehyde dehydrogenase
XP_024931028.1	237247	acetyl-CoA acetyltransferase 1, partial	zju00650 Butanoate metabolism; zju00310 Lysine degradation; zju00630 Glyoxylate and dicarboxylate metabolism; zju00900 Terpenoid backbone biosynthesis; zju00280 Valine, leucine and isoleucine degradation; zju00640 Propanoate metabolism; zju00620 Pyruvate metabolism; zju00380 Tryptophan metabolism; zju01212 Fatty acid metabolism; zju00072 Synthesis and degradation of ketone bodies; zju00071 Fatty …
XP_024924826.1	302	formyltetrahydrofolate deformylase 1-like isoform X3	zju00670 One carbon pool by folate; zju00630 Glyoxylate and dicarboxylate metabolism
XP_015873576.1	252,204,370,387,94,168,163,375,395,37	aminomethyltransferase isoform X2	zju00670 One carbon pool by folate; zju00630 Glyoxylate and dicarboxylate metabolism; zju00260 Glycine, serine and threonine metabolism
XP_015882315.1	75194210	adenylate kinase 4	zju00730 Thiamine metabolism; zju00230 Purine metabolism
XP_015870258.2	280	pyridoxine/pyridoxamine 5'-phosphate oxidase 1-like, partial	zju00750 Vitamin B6 metabolism
XP_024932233.1	209	cyclic pyranopterin monophosphate synthase	zju00790 Folate biosynthesis; zju04122 Sulfur relay system
XP_015889907.1	52	peroxidase 72	zju00940 Phenylpropanoid biosynthesis
XP_015894132.2	311	LOW QUALITY PROTEIN: 4-coumarate--CoA ligase 1	zju00940 Phenylpropanoid biosynthesis; zju00360 Phenylalanine metabolism; zju00130 Ubiquinone and other terpenoid-quinone biosynthesis
XP_024930778.1	49	cysteine--tRNA ligase/-like isoform X2	zju00970 Aminoacyl-tRNA biosynthesis
XP_015887518.1	375	3-ketoacyl-CoA thiolase 2	zju01040 Biosynthesis of unsaturated fatty acids; zju00592 alpha-Linolenic acid metabolism; zju01212 Fatty acid metabolism; zju04146 Peroxisome; zju00071 Fatty acid degradation; zju00280 Valine, leucine and isoleucine degradation
XP_015877735.1	105	uncharacterized protein LOC107414153	zju01110 Biosynthesis of secondary metabolites
XP_024934914.1	409	2,3-bisphosphoglycerate-independent phosphoglycerate mutase	zju01230 Biosynthesis of amino acids; zju00010 Glycolysis / Gluconeogenesis; zju00260 Glycine, serine and threonine metabolism
XP_015894394.1	223	glyceraldehyde-3-phosphate dehydrogenase	zju01230 Biosynthesis of amino acids; zju00010 Glycolysis / Gluconeogenesis; zju00710 Carbon fixation in photosynthetic organisms
NP_001310799.1	64,273,198,267,263,69,219,255,117,223	glyceraldehyde-3-phosphate dehydrogenase
XP_015882057.1	207132	phosphoglycerate kinase-like
XP_015882055.1	74,11,125,129,341	phosphoglycerate kinase
XP_015877848.1	138	enolase	zju01230 Biosynthesis of amino acids; zju00010 Glycolysis / Gluconeogenesis; zju03018 RNA degradation
XP_015898710.1	238,61	enolase
XP_015892552.1	345,58	fructose-bisphosphate aldolase 1	zju01230 Biosynthesis of amino acids; zju00030 Pentose phosphate pathway; zju00710 Carbon fixation in photosynthetic organisms; zju00010 Glycolysis / Gluconeogenesis; zju00051 Fructose and mannose metabolism; zju01110 Biosynthesis of secondary metabolites
XP_015876752.1	173	fructose-bisphosphate aldolase 3
XP_015898709.1	38,306,103,132,311,285	fructose-bisphosphate aldolase 6
XP_015872873.1	67364222	S-adenosylmethionine synthase 2	zju01230 Biosynthesis of amino acids; zju00270 Cysteine and methionine metabolism
XP_015874843.1	222	S-adenosylmethionine synthase 2
XP_015866476.1	45	bifunctional L-3-cyanoalanine synthase/cysteine synthase 1	zju01230 Biosynthesis of amino acids; zju00460 Cyanoamino acid metabolism; zju00920 Sulfur metabolism; zju00270 Cysteine and methionine metabolism
XP_015879690.1	149	isocitrate dehydrogenase [NADP]	zju01230 Biosynthesis of amino acids; zju00480 Glutathione metabolism; zju01210 2-Oxocarboxylic acid metabolism; zju00020 Citrate cycle (TCA cycle); zju04146 Peroxisome
XP_015879296.1	456446	isocitrate dehydrogenase [NADP]-like
XP_015893458.1	272180	triosephosphate isomerase	zju01230 Biosynthesis of amino acids; zju00562 Inositol phosphate metabolism; zju00051 Fructose and mannose metabolism; zju00010 Glycolysis / Gluconeogenesis; zju00710 Carbon fixation in photosynthetic organisms
XP_015876899.1	149	triosephosphate isomerase
XP_024930714.1	392	serine hydroxymethyltransferase 2-like isoform X2	zju01230 Biosynthesis of amino acids; zju00630 Glyoxylate and dicarboxylate metabolism; zju00460 Cyanoamino acid metabolism; zju00670 One carbon pool by folate; zju00260 Glycine, serine and threonine metabolism; zju01110 Biosynthesis of secondary metabolites
XP_015890539.1	308188404	serine hydroxymethyltransferase
XP_015872607.1	306,181,85,13,16,343,82	aconitate hydratase, cytoplasmic-like	zju01230 Biosynthesis of amino acids; zju00630 Glyoxylate and dicarboxylate metabolism; zju01210 2-Oxocarboxylic acid metabolism; zju00020 Citrate cycle (TCA cycle)
XP_015880346.1	216415	citrate synthase, glyoxysomal
XP_015902144.1	347341195	citrate synthase
XP_015889766.1	274,745,83,698,803	aconitate hydratase 1
XP_015875498.1	129	cysteine synthase	zju01230 Biosynthesis of amino acids; zju00920 Sulfur metabolism; zju00270 Cysteine and methionine metabolism
XP_015866645.1	356221214113	isocitrate dehydrogenase [NAD] catalytic subunit 5	zju01230 Biosynthesis of amino acids; zju01210 2-Oxocarboxylic acid metabolism; zju00020 Citrate cycle (TCA cycle)
XP_024933138.1	224	isocitrate dehydrogenase [NAD] regulatory subunit 1 isoform X2
XP_015865940.1	620653	ABC transporter B family member 25	zju02010 ABC transporters
XP_015873746.1	54	50S ribosomal protein HLP isoform X2	zju03010 Ribosome
XP_015894943.1	186	50S ribosomal protein L19-like
XP_015875352.1	62	40S ribosomal protein S3a
XP_015897605.1	44	60S ribosomal protein L13-2-like
XP_015877007.1	19	60S ribosomal protein L23A-like
XP_015880894.1	73	60S ribosomal protein L27-3
XP_015899603.1	177	60S ribosomal protein L4-like
XP_015880241.1	204	60S ribosomal protein L7a-1-like
XP_015886882.1	204	60S ribosomal protein L7a-1-like
XP_015878733.1	167	60S ribosomal protein L9 isoform X2
XP_015892289.1	167	60S ribosomal protein L9-like
XP_015898627.1	6,48	ubiquitin-60S ribosomal protein L40
XP_015887446.1	427,161,179,318,51	elongation factor 1-alpha-like isoform X1	zju03013 RNA transport
XP_015871454.1	240,308,370,395,459,82	chaperonin CPN60-2	zju03018 RNA degradation
XP_015890662.1	88	chaperonin CPN60-like 2
XP_015892501.1	643,189,304,111,471,143,215,545,375,140	heat shock 70 kDa protein
XP_015878843.1	329	ruBisCO large subunit-binding protein subunit beta
XP_024933049.1	563	poly(A)-specific ribonuclease PARN-like
XP_024929654.1	122	glycine-rich RNA-binding protein 2 isoform X2	zju03040 Spliceosome
XP_015875846.1	320	stromal 70 kDa heat shock-related protein	zju03040 Spliceosome; zju04141 Protein processing in endoplasmic reticulum; zju04144 Endocytosis
XP_015897485.1	334429	probable mediator of RNA polymerase II transcription subunit 37e
XP_015897310.1	275	26S proteasome non-ATPase regulatory subunit 13 homolog A	zju03050 Proteasome
XP_015874684.1	399	26S proteasome regulatory subunit 6B homolog
XP_015882000.1	171	proteasome subunit alpha type-2-A-like
XP_015896192.1	168	proteasome subunit beta type-6
XP_015886557.1	33	nucleoside diphosphate kinase 1	zju04016 MAPK signaling pathway - plant; zju00240 Pyrimidine metabolism; zju00230 Purine metabolism
XP_024934997.1	181210	nucleoside diphosphate kinase 3-like
XP_015880055.1	17	auxin-responsive protein SAUR71-like	zju04075 Plant hormone signal transduction
XP_015870830.1	134202	26.5 kDa heat shock protein	zju04141 Protein processing in endoplasmic reticulum
XP_015884537.1	42	17.9 kDa class II heat shock protein
XP_015873909.1	63	18.5 kDa class I heat shock protein-like
XP_015893250.1	439	V-type proton ATPase subunit B 2 isoform X2	zju04145 Phagosome; zju00190 Oxidative phosphorylation
XP_015877556.1	94	superoxide dismutase [Mn]	zju04146 Peroxisome
XP_015874508.1	212,89	superoxide dismutase [Mn]-like
XP_015899366.1	129	superoxide dismutase [Cu-Zn] 2 isoform X2
XP_015900767.1	894903	phytochrome C	zju04712 Circadian rhythm - plant
XP_015895483.1	52,36,23,41,17	10 kDa chaperonin-like isoform X1
XP_024925393.1	171	20 kDa chaperonin-like isoform X1
XP_015902474.1	348130394	3-hydroxyisobutyryl-CoA hydrolase-like protein 3 isoform X1
XP_015902475.1	344390	3-hydroxyisobutyryl-CoA hydrolase-like protein 3 isoform X2
XP_015870057.1	104372	ADP,ATP carrier protein 1
XP_015881788.1	122224	ADP,ATP carrier protein 1
XP_015875989.1	356,128,252,334,352,230	ADP,ATP carrier protein
XP_024933408.1	198	ATP-dependent Clp protease proteolytic subunit 2-like isoform X1
XP_024924040.1	148	CBS domain-containing protein CBSX3-like isoform X3
XP_015889881.1	114	D-2-hydroxyglutarate dehydrogenase isoform X3
XP_015898931.1	252	electron transfer flavoprotein subunit alpha
XP_015887002.1	277	electron transfer flavoprotein-ubiquinone oxidoreductase-like
XP_015891555.1	352,320,94,96	elongation factor Tu
XP_015887717.1	124	enoyl-CoA hydratase 2
XP_015882153.1	52	gamma carbonic anhydrase-like 2
XP_015892709.1	156	glucan endo-1,3-beta-glucosidase 7 isoform X1
XP_015874857.1	39	intermediate cleaving peptidase 55
XP_015893926.1	219216314	phosphate carrier protein 3
XP_015898476.1	263	NADPH:adrenodoxin oxidoreductase-like isoform X2
XP_015872415.1	123	peroxiredoxin Q-like
XP_015888027.1	177	peroxiredoxin-2F
XP_015881706.1	176	photosynthetic NDH subunit of lumenal location 5
XP_015891046.1	42,189,93,207,125,218	probable ATP synthase 24 kDa subunit
XP_015879873.1	291,80,496,262	probable -processing peptidase subunit beta isoform X1
XP_015893644.1	156	probable plastid-lipid-associated protein 4
XP_015897366.1	216	probable ribosomal protein S11
XP_024923186.1	99	prohibitin-1-like
XP_015887492.1	78	protein arginine methyltransferase NDUFAF7 homolog isoform X2
XP_015898337.1	125,68	reactive Intermediate Deaminase A
XP_015867840.1	111	small RNA-binding protein 11-like
XP_015878617.1	391,291,400,263,262,407	stomatin-like protein 2
XP_015872929.1	58	temperature-induced lipocalin-1, partial
XP_015899814.1	84	thioredoxin O1-like
AGJ84127.1	84	translationally-controlled tumor protein, partial
XP_015884220.1	284	uncharacterized protein At1g32220
XP_015872743.1	34,40	uncharacterized protein At2g27730
XP_015866807.1	225,41	uncharacterized protein At2g39795
XP_015876588.1	215	uncharacterized protein At2g39795-like
XP_015872004.2	25	uncharacterized protein LOC107409085, partial
XP_024926065.1	212	vegetative cell wall protein gp1-like, partial
XP_015893494.1	129	14-3-3 protein 6-like
XP_015870262.1	40	23 kDa jasmonate-induced protein-like isoform X2
XP_015894714.1	128	2-methylene-furan-3-one reductase-like
XP_015885556.1	185	5'-nucleotidase domain-containing protein DDB_G0275467 isoform X3
XP_015891057.1	63328	actin-7 isoform X1
XP_015890639.1	297	annexin D2
XP_015869059.1	441	BAHD acyltransferase DCR
XP_015869039.1	23	chaperone protein dnaJ 10-like
XP_015876445.1	244	dynamin-related protein 4C-like
XP_015873357.1	179	elongation factor 1-beta
XP_015882124.1	310232	elongation factor 2 isoform X1
XP_024930609.1	275	F-box/kelch-repeat protein At5g42350-like
XP_015888473.1	154194	flavanone 3-dioxygenase 3-like
XP_024926108.1	204	germin-like protein subfamily 2 member 1
XP_015884279.1	867	glutamate receptor 2.9-like
XP_015874916.1	51,202,55	haloacid dehalogenase-like hydrolase domain-containing protein 3
XP_015883223.1	250	HD domain-containing protein 2 isoform X1
XP_015874056.1	29	histone H2B-like
XP_024922204.1	57,80	histone H3.2
XP_015901777.1	32	histone H4
XP_015866428.1	283,208,105,78	isoflavone reductase homolog PCBER-like isoform X1
XP_015899992.1	55	major allergen Pru ar 1-like
XP_015900018.1	69,56,146,115	major allergen Pru av 1-like
XP_024934882.1	439	methanol O-anthraniloyltransferase-like isoform X2
XP_024934919.1	244	carnitine/acylcarnitine carrier-like protein
XP_015878793.1	235258	dicarboxylate/tricarboxylate transporter DTC
XP_015890365.1	21,3,13,264,195	outer membrane protein porin 2-like
XP_015873312.1	273	outer membrane protein porin 4
XP_015879459.1	21,3,13	outer membrane protein porin of 34 kDa
XP_015897075.1	260	uncoupling protein 1
XP_015899520.1	427470	processing peptidase subunit alpha-like
XP_015902065.1	291	processing peptidase subunit alpha-like
XP_015894524.1	516	myosin-11 isoform X2
XP_024925006.1	253	non-classical arabinogalactan protein 31-like isoform X2
XP_015897377.1	65	non-specific lipid-transfer protein 1-like
XP_015875935.1	469473	nucleolar complex protein 2 homolog
XP_024924459.1	186	O-fucosyltransferase 34-like isoform X2
XP_015875339.1	279	patatin-like protein 2
XP_015893457.1	99,53,46,153	peptidyl-prolyl cis-trans isomerase
XP_015875370.1	147,151,132,51,44	peptidyl-prolyl cis-trans isomerase CYP19-3
XP_015873841.1	32	peptidyl-prolyl cis-trans isomerase CYP19-4
XP_015898308.1	99	peroxiredoxin-2B
XP_015901649.1	129	PKS-NRPS hybrid synthetase CHGG_01239-like
XP_015882927.1	410	polygalacturonase QRT3-like
XP_015882310.1	104	probable aspartyl aminopeptidase
XP_015874064.1	25,70,132,140	probable histone H2B.1
XP_024931172.1	274	probable serine/threonine-protein kinase PBL24
XP_015890584.1	443	protein ecdysoneless homolog isoform X2
XP_015888002.1	535457459	protein SIEVE ELEMENT OCCLUSION B-like
XP_015894553.1	403711372	protein SIEVE ELEMENT OCCLUSION B-like
XP_024927468.1	68	rust resistance kinase Lr10-like isoform X1
XP_015894289.1	21,17	stress-associated endoplasmic reticulum protein 2
XP_015885232.1	92	structural maintenance of chromosomes protein 2-1-like
XP_015901380.1	77	uncharacterized protein C23H3.12c
XP_015866204.1	18	uncharacterized protein LOC107403802 isoform X2
XP_015877965.1	390257268	uncharacterized protein LOC107414363
XP_024927195.1	9	uncharacterized protein LOC107414599 isoform X2
XP_015879498.1	131	uncharacterized protein LOC107415654
XP_015879637.1	265	uncharacterized protein LOC107415761 isoform X2
XP_024931404.1	216	uncharacterized protein LOC107418091 isoform X3
XP_015891237.1	317	uncharacterized protein LOC107425734
XP_024933131.1	446	uncharacterized protein LOC107426931 isoform X6
XP_015893388.1	238	uncharacterized protein LOC107427520
XP_015893689.1	128	uncharacterized protein LOC107427810
XP_015893729.1	121	uncharacterized protein LOC107427845
XP_015896989.1	352	uncharacterized protein LOC107430639
XP_015899322.1	52	uncharacterized protein LOC107432648
XP_024922463.1	555	uncharacterized protein LOC107432750 isoform X2
XP_024922737.1	296	uncharacterized protein LOC107433272
XP_024932108.1	318	uncharacterized protein LOC107434437 isoform X3
XP_015896321.1	110	UPF0160 protein
XP_015902920.1	329	UPF0160 protein C694.04c-like
XP_015895104.1	37	upstream activation factor subunit spp27-like
XP_015898196.1	364	villin-2 isoform X2
XP_015884827.1	6,8	zinc finger CCCH domain-containing protein 6
