# Supplementary material for: The crotonylated and succinylated proteins of jujube involved in phytoplasma-stress responses
Source: BMC Biol. 2024 May 15;22:113. doi: 10.1186/s12915-024-01917-x (PMC11094900; doi:10.1186/s12915-024-01917-x)
Supplement: Supplementary file 7 — Additional file 7. Table S3. Protein-protein interaction network of the JWB-related, crotonylated and succinylated proteins. [file 12915_2024_1917_MOESM7_ESM.xls]

## Sheet: Table S3 
Table S3 Protein-protein interaction network of the JWB-related proteins, crotonylated-proteins and succinylated proteins
Function	Protein accession	Description	Modification type	D/H	D/H
				Log2 Ratio	Regulation
Peroxidasas, Phenylpropane metabolism	XP_015877523.1	peroxidase P7	Kcr	0.529071	Up
	XP_015878874.1	peroxidase A2-like	Kcr	0.708408	Up
	XP_015890285.1	peroxidase 51, partial	Kcr	1.31904	Up
	XP_015866057.1	peroxidase 16-like	Kcr	0.818851	Up
	XP_015886519.1	peroxidase 12	Kcr	0.382944	Up
	XP_015889735.1	peroxidase 64-like	Kcr	-0.985645	Down
	XP_015881099.1	peroxidase 3-like	Kcr	-0.284546	Down
	XP_015885327.1	peroxidase 45-like		-0.541618	Down
	XP_015897650.1	cationic peroxidase 1-like		0.531069	Up
	XP_015878697.1	caffeic acid 3-O-methyltransferase	Kcr	-0.805913	Down
	XP_015884135.1	4-coumarate--CoA ligase-like 5	Kcr	-0.284546	Down
	ALM23512.1	4-coumarate-CoA ligase 2		0.31034	Up
	XP_015872012.1	cinnamoyl-CoA reductase 1-like		-0.552156	Down
	XP_015890257.1	cinnamyl alcohol dehydrogenase 1-like		1.43723	Up
Glutathione redox proteins	XP_015881416.1	protein disulfide isomerase-like 2-3	Kcr	0.285698	Up
	XP_015875304.1	LOW QUALITY PROTEIN: superoxide dismutase [Cu-Zn]		-0.579922	Down
	XP_015899366.1	superoxide dismutase [Cu-Zn] 2 isoform X2	Kcr,Ksu	-0.461959	Down
	XP_015889893.1	thioredoxin H-type	Kcr	-0.321928	Down
	XP_015894861.1	thioredoxin H2	Kcr	0.42975	Up
	XP_024930753.1	thioredoxin-like protein CXXS1 isoform X3		0.412511	Up
	XP_024934933.1	probable phospholipid hydroperoxide glutathione peroxidase isoform X2	Kcr,Ksu	0.477159	Up
	XP_015869706.1	phospholipid hydroperoxide glutathione peroxidase 1, chloroplastic-like	Kcr	-0.382702	Down
	XP_015896875.1	probable phospholipid hydroperoxide glutathione peroxidase		0.470927	Up
	XP_015897029.1	probable glutathione S-transferase		-0.477944	Down
	XP_024934753.1	probable glutathione S-transferase		2.24945	Up
	AKP20051.1	glutathione reductase, partial		0.361768	Up
	AKP20050.1	glutathione peroxidase, partial		0.722466	Up
	AKP20052.1	glutathione S-transferase	Kcr	0.348232	Up
	XP_015894855.2	glutathione S-transferase U17-like	Kcr	1.58785	Up
	XP_015882430.1	peptide methionine sulfoxide reductase-like	Kcr	0.463622	Up
	XP_015898931.1	electron transfer flavoprotein subunit alpha	Ksu	0.352759	Up
Ribosome, Protein processing and transportation, pantothenic acid and coenzyme A biosynthesis	XP_015871706.1	DEAD-box ATP-dependent RNA helicase 56-like		0.361768	Up
	XP_015884289.2	LOW QUALITY PROTEIN: alpha-amylase	Kcr	1.69019	Up
	XP_024929645.1	eukaryotic peptide chain release factor GTP-binding subunit	Kcr	0.638769	Up
	XP_015875041.1	translationally-controlled tumor protein homolog	Kcr	0.359521	Up
	YP_009256363.1	ribosomal protein L14		-0.275786	Down
	XP_015871703.1	60S ribosomal protein L35		-0.50226	Down
	XP_015867603.1	60S ribosomal protein L23A	Kcr	-0.311148	Down
	XP_015900046.1	60S ribosomal protein L19-3	Kcr	-0.597278	Down
	XP_015869709.1	60S ribosomal protein L5		0.704872	Up
	XP_015897617.2	60S ribosomal protein L32-1		0.358396	Up
	XP_015866341.1	60S ribosomal protein L28-2-like		0.404903	Up
	XP_015889943.1	60S ribosomal protein L10a-like		0.365133	Up
	XP_024931993.1	60S acidic ribosomal protein P2B-like		0.350497	Up
	XP_015873746.1	50S ribosomal protein HLP isoform X2	Ksu	-0.288065	Down
	XP_015889831.1	40S ribosomal protein S28	Kcr	-0.444184	Down
	XP_015874523.1	40S ribosomal protein S26-1-like		-0.440263	Down
	XP_015874365.1	40S ribosomal protein S23	Kcr	-0.345564	Down
	XP_015893455.1	40S ribosomal protein S11-like	Kcr	-0.320126	Down
	XP_015884694.1	30S ribosomal protein S9		-0.296899	Down
	XP_015875788.1	protein transport protein Sec61 subunit beta-like		-0.373327	Down
	XP_024928941.1	protein transport protein Sec61 subunit alpha-like		0.791606	Up
	XP_015884996.2	protein disulfide-isomerase 5-2		0.757877	Up
	XP_015867599.1	protein disulfide isomerase-like 1-6		0.747602	Up
Splice proteins	XP_015896225.1	serine/arginine-rich splicing factor RSZ22A isoform X2		0.75873	Up
	XP_015889933.1	U2 small nuclear ribonucleoprotein A		0.308011	Up
	XP_015877030.1	spliceosome-associated protein 130 A		0.298658	Up
	XP_015890197.1	splicing factor 3B subunit 4		-0.288065	Down
	XP_015870980.1	splicing factor 3A subunit 2-like		-0.362158	Down
	XP_024926948.1	probable low-specificity L-threonine aldolase 1		-0.62371	Down
	XP_015885389.1	polyadenylate-binding protein RBP45-like		-0.334607	Down
	XP_015874237.1	far upstream element-binding protein 1-like		-0.430509	Down
Protein processing and transportation, plant pathogen interactions	XP_015895264.1	heat shock protein 90-5, chloroplastic	Kcr	0.692427	Up
	XP_015880753.1	heat shock cognate protein 80	Kcr	0.411426	Up
	XP_015867539.1	heat shock 70 kDa protein 15-like	Kcr	0.340277	Up
	XP_024924060.1	dnaJ protein homolog	Kcr	0.457332	Up
	XP_015899837.1	dnaJ protein P58IPK homolog		-0.330973	Down
	XP_024931536.1	dnaJ protein homolog 2-like		-1.90509	Down
	XP_015883324.1	chaperone protein ClpB1	Kcr	0.359521	Up
	XP_015870905.1	uncharacterized protein LOC107408057	Kcr	0.316146	Up
	XP_015896049.1	luminal-binding protein 5	Kcr	0.413594	Up
	XP_015889450.1	T-complex protein 1 subunit alpha		0.293959	Up
Fructose, mannose metabolism and proteasome	XP_024927064.1	mannose-1-phosphate guanylyltransferase 1 isoform X1	Kcr	-0.426625	Down
	XP_015879578.1	mannose-1-phosphate guanyltransferase alpha-like		-0.579922	Down
	XP_015888617.1	phosphomannomutase	Kcr	-1.02915	Down
	XP_015874665.1	eukaryotic translation initiation factor 2 subunit beta		1.05172	Up
Amino sugar and nucleic acid sugar metabolism	XP_015875404.1	GDP-mannose 3,5-epimerase 2	Kcr	-1.94342	Down
	XP_015876475.1	GDP-mannose 3,5-epimerase 1	Kcr	-1.03209	Down
	XP_015885782.1	UDP-sugar pyrophosphorylase	Kcr	-0.356606	Down
	XP_015894977.1	UDP-glucose 6-dehydrogenase 5		-0.608232	Down
	XP_015896075.1	UDP-glucose 4-epimerase GEPI48		0.49774	Up
	XP_015876993.1	UDP-glucuronic acid decarboxylase 6-like		-0.77596	Down
	XP_015891960.1	UDP-glucuronic acid decarboxylase 2-like	Kcr	-0.524915	Down
	XP_015899511.1	UDP-glucuronic acid decarboxylase 1		-0.336428	Down
	XP_015895220.1	probable UDP-arabinopyranose mutase 1	Kcr	-0.279284	Down
	XP_015871862.2	putative UDP-arabinose 4-epimerase 2, partial		-0.50226	Down
	XP_015899272.1	trifunctional UDP-glucose 4,6-dehydratase/UDP-4-keto-6-deoxy-D-glucose 3,5-epimerase/UDP-4-keto-L-rhamnose-reductase RHM1		-0.409278	Down
	XP_015867256.1	trifunctional UDP-glucose 4,6-dehydratase/UDP-4-keto-6-deoxy-D-glucose 3,5-epimerase/UDP-4-keto-L-rhamnose-reductase RHM1-like		-0.469929	Down
	XP_015867767.1	bifunctional dTDP-4-dehydrorhamnose 3,5-epimerase/dTDP-4-dehydrorhamnose reductase	Kcr	-0.330973	Down
	XP_015901706.1	methionine adenosyltransferase 2 subunit beta		-0.488026	Down
	XP_015896188.1	L-arabinokinase isoform X2		0.332278	Up
	XP_015866939.1	alpha,alpha-trehalose-phosphate synthase [UDP-forming] 6-like isoform X2		0.635987	Up
Starch, sucrose metabolism, cyanamide metabolism,	XP_015869463.1	sucrose synthase		-0.448115	Down
	XP_015881835.1	probable galactinol--sucrose galactosyltransferase 1		-1.18442	Down
	XP_015867403.1	vicianin hydrolase-like	Kcr	0.522056	Up
	XP_015883144.1	alpha-glucosidase-like		0.989139	Up
	XP_015873608.1	beta-glucosidase 42-like	Kcr	-0.378944	Down
	XP_024934366.1	beta-glucosidase 40	Kcr	1.54844	Up
	XP_024923131.1	beta-glucosidase 17-like		0.54498	Up
	XP_015873599.1	beta-hexosaminidase 3		0.336855	Up
	XP_015890703.1	beta-galactosidase 17	Kcr	0.374066	Up
	XP_024931806.1	alpha-galactosidase 1-like isoform X2		0.626673	Up
	XP_015879432.1	aldose 1-epimerase-like		1.05381	Up
	XP_024927432.1	LOW QUALITY PROTEIN: uncharacterized protein LOC107412906		0.41684	Up
amino acid biosynthesis, cysteine and methionine metabolism	XP_015874843.1	S-adenosylmethionine synthase 2	Kcr,Ksu	-0.617056	Down
	XP_015872873.1	S-adenosylmethionine synthase 2	Kcr,Ksu	-0.924125	Down
	XP_015873297.1	5-methyltetrahydropteroyltriglutamate--homocysteine methyltransferase	Kcr,Ksu	-0.384584	Down
	XP_015888576.1	methylenetetrahydrofolate reductase 2-like	Kcr	-0.395929	Down
	XP_015888153.1	homocysteine S-methyltransferase 3		0.62293	Up
	XP_015870012.1	cysteine synthase-like		0.269033	Up
Fatty acid metabolism, amino acid metabolism.	XP_015873892.1	tropinone reductase homolog At2g29360-like isoform X1		0.348232	Up
	XP_015895800.1	tropinone reductase homolog At2g29290-like		3.67661	Up
	XP_015901869.1	hydroxymethylglutaryl-CoA synthase-like, partial		0.480265	Up
	XP_015867764.2	hydroxymethylglutaryl-CoA synthase-like, partial	Kcr	0.733788	Up
	XP_015900764.1	acetyl-CoA acetyltransferase 1	Kcr	0.349365	Up
	XP_015872104.2	dihydrolipoyllysine-residue succinyltransferase component of 2-oxoglutarate dehydrogenase complex 2, partial	Kcr,Ksu	-0.60165	Down
	XP_015872106.1	aldehyde dehydrogenase family 3 member F1-like	Kcr	0.495695	Up
	XP_015879575.1	betaine aldehyde dehydrogenase 1, isoform X2	Kcr,Ksu	0.319618	Up
	XP_015879177.1	2-methylene-furan-3-one reductase-like		0.534062	Up
	XP_024930799.1	12-oxophytodienoate reductase 2-like		0.69332	Up
	XP_015883189.1	phytochrome B	Kcr	0.309176	Up
	XP_015891654.1	secoisolariciresinol dehydrogenase isoform X2		1.15445	Up
	XP_015866126.1	sedoheptulose-1,7-bisphosphatase	Kcr	-0.298673	Down
	XP_015873014.1	secoisolariciresinol dehydrogenase-like	Kcr	-0.510457	Down
	XP_015894394.1	glyceraldehyde-3-phosphate dehydrogenase	Kcr,Ksu	-0.332789	Down
	XP_015899083.1	protochlorophyllide reductase	Kcr	-0.426625	Down
	XP_015898310.1	peroxisomal fatty acid beta-oxidation multifunctional protein AIM1		-0.272297	Down
	XP_015882045.1	peroxisomal 2,4-dienoyl-CoA reductase		-0.321928	Down
	XP_024929366.1	uncharacterized protein LOC107418532 isoform X1		-0.295128	Down
Fatty acid metabolism, endocytosis, porphyrin and chlorophyll	XP_015882042.1	uncharacterized protein LOC107417907		0.382944	Up
	XP_015897910.1	receptor-like protein kinase FERONIA		0.56267	Up
	XP_015870433.1	PTI1-like tyrosine-protein kinase At3g15890		0.711054	Up
	XP_015884710.1	proteasome subunit alpha type-1-A		1.03422	Up
	XP_024922714.1	probable LRR receptor-like serine/threonine-protein kinase At1g67720, partial		0.462576	Up
	XP_015893444.1	probable amidase At4g34880 isoform X2		0.522056	Up
	XP_015893419.1	probable amidase At4g34880		0.872632	Up
	XP_015867749.1	malonate--CoA ligase isoform X2	Ksu	0.491597	Up
	XP_015897669.1	alanine--glyoxylate aminotransferase 2 homolog 3	Kcr	0.529071	Up
	XP_024924723.1	aromatic aminotransferase ISS1		0.397255	Up
	XP_024935152.1	acetyl-coenzyme A carboxylase carboxyl transferase subunit alpha		0.586885	Up
	XP_015885551.1	acetyl-CoA carboxylase 1-like	Kcr	0.334568	Up
	XP_015878808.1	probable acyl-activating enzyme 18		-0.375197	Down
	XP_015884110.1	lactoylglutathione lyase GLX1-like	Kcr	-0.547932	Down
	XP_015890930.1	inositol-3-phosphate synthase	Kcr	-1.56064	Down
others	XP_015891510.1	adenylosuccinate synthetase 2		-0.365871	Down
	XP_015876587.1	delta-1-pyrroline-5-carboxylate synthase isoform X1		-0.62371	Down
	XP_015892445.1	probable methionine--tRNA ligase		-0.438307	Down
	XP_015871686.1	methionine S-methyltransferase-like isoform X2		-0.351074	Down
	XP_024928295.1	glutamine synthetase cytosolic isozyme 1 isoform X2	Kcr,Ksu	-0.312939	Down
	XP_024934923.1	glutamate--cysteine ligase		2.18808	Up
	XP_015879672.1	glutamate decarboxylase	Kcr	0.591679	Up
	XP_015892211.2	amidophosphoribosyltransferase		0.290424	Up
	XP_024926778.1	alanine aminotransferase 2	Kcr,Ksu	0.269033	Up
	XP_015874493.2	asparagine synthetase [glutamine-hydrolyzing] 1	Kcr	0.994218	Up
	XP_015868283.1	probable 3-hydroxyisobutyrate dehydrogenase	Ksu	0.341417	Up
	XP_015890302.1	uncharacterized protein LOC107424923 isoform X1	Kcr	0.584	Up
