# Supplementary material for: The crotonylated and succinylated proteins of jujube involved in phytoplasma-stress responses
Source: BMC Biol. 2024 May 15;22:113. doi: 10.1186/s12915-024-01917-x (PMC11094900; doi:10.1186/s12915-024-01917-x)
Supplement: Supplementary file 8 — Additional file 8. Table S4. The primers information of DEPs and their relative expressions in translation level. [file 12915_2024_1917_MOESM8_ESM.xls]

## Sheet: Table S4 
Table S4 The primers information of DEPs and relative expression in translation level
Type	Accession	Name	Description	Relative expression in translation level						Primers (5'-3')	Tm (℃)	Size (bp)
				H1	H2	H3	D1	D2	D3
Ribosomal proteins	XP_015874365.1	ZjRP-S23e	40S ribosomal protein S23	480280000	750670000	778660000	441090000	662880000	658930000	GAAGTCCCACCGTAGAAGGC	60	152
										CAGAGTTTGGCTGCTTAGCTT
	XP_015900046.1	ZjRP-L19e-3	60S ribosomal protein L19-3	2542700000	859660000	1093700000	1565800000	556870000	773820000	ATGCGTGTTCTGAGACGGTT	58.6	198
										AGCACGCTTAGCCTCAAACT
	XP_015869709.1	ZjRP-L5e	60S ribosomal protein L5	1414900000	1474900000	1891300000	2273200000	2360400000	2370100000	AGACAGATTACCGGGCAAGG	58.6	148
										GCAAGAACCAAGTCACCAGC
	XP_015893455.1	ZjRP-S11e-1	40S ribosomal protein S11-like	6219600000	1746400000	1625200000	5142600000	1333900000	1282800000
	XP_015885797.1	ZjRP-S11e-2	40S ribosomal protein S11	4341600000	13725000000	10127000000	4831600000	12532000000	8005700000
	XP_015874523.1	ZjRP-S26e	40S ribosomal protein S26-1-like	2094500000	2988900000	3398300000	1607600000	2264800000	2352100000
	XP_015889831.1	ZjRP-S28e	40S ribosomal protein S28	1041200000	1007200000	1533900000	722260000	684900000	1214600000
	XP_015871703.1	ZjRP-L35e	60S ribosomal protein L35	3068000000	2594500000	3191700000	2668800000	2357700000	2678900000
	XP_015867603.1	ZjRP-L23Ae	60S ribosomal protein L23A	1020600000	1997900000	1665100000	882560000	1574800000	1335300000
	XP_015891882.1	ZjRP-L19e-1	60S ribosomal protein L19-1	330890000	2447300000	4000300000	213670000	1688000000	2673600000
	YP_009256363.1	ZjRP-L14	ribosomal protein L14	566830000	575200000	555090000	477940000	496450000	477570000
	XP_015884694.1	ZjRP-S9	30S ribosomal protein S9	602250000	541860000	386020000	503650000	413030000	245360000
	XP_015889943.1	ZjRP-L10Ae	60S ribosomal protein L10a-like	3905000000	3966200000	499750000	4544300000	4624000000	568230000
	XP_015866341.1	ZjRP-L28e	60S ribosomal protein L28-2-like	526650000	559700000	605500000	552630000	590610000	639470000
	XP_015897617.2	ZjRP-L32e	60S ribosomal protein L32-1	355490000	336820000	442260000	366220000	349320000	435860000
	XP_024931993.1	ZjRP-LP2	60S acidic ribosomal protein P2B-like	216260000	250760000	218860000	273220000	281600000	299380000
Peroxidases	XP_015890285.1	ZjPOD51	peroxidase 51, partial	2888400000	4564900000	4381400000	7558000000	11650000000	10980000000	TAGCCATCAACATGGACCCG	59.5	161
										AAAGGCCGTAGAACTGGTGG
	XP_015886519.1	ZjPOD12	peroxidase 12	9578800000	10548000000	11470000000	11558000000	13237000000	13414000000	CACCGTCGGAATTAGCCACT	58.9	145
										TCGGATATCAAGCACGGTGG
	XP_015878874.1	ZjPODA2	peroxidase A2-like	1679000000	1834800000	1719500000	2633400000	2937300000	2786600000
	XP_015877523.1	ZjPODP7	peroxidase P7	6185800000	6624900000	7859700000	9594600000	9678900000	11754000000
	XP_015866057.1	ZjPOD16	peroxidase 16-like	552780000	1483600000	1338600000	1118000000	2241600000	2309900000
	XP_015897650.1	ZjPOD1	cationic peroxidase 1-like	707240000	565350000	687310000	1151200000	959310000	1150300000
	XP_015885327.1	ZjPOD45	peroxidase 45-like	4023000000	4513500000	4074300000	2995300000	3507000000	3342000000
	XP_015889735.1	ZjPOD64	peroxidase 64-like	3073300000	2502400000	3421400000	1191700000	1037400000	1518000000
	XP_015881099.1	ZjPOD3	peroxidase 3-like	11362000000	12174000000	14140000000	10495000000	10875000000	12589000000
Glutathione redox proteins	XP_024934933.1	ZjPHGPX2	probable phospholipid hydroperoxide glutathione peroxidase isoform X2	4830200000	5232800000	5425600000	6341900000	7452600000	7042700000	GGTGGACTCTTTGGGGACAG	58.6	86
										GGTGCATAGCGGTCAACAAC
	AKP20052.1	ZjGST3	glutathione S-transferase	12725000000	17073000000	16207000000	14611000000	21696000000	19860000000	GGGTCTTTTGGGTGTTGTTGG	59.2	94
										AGCCTGTTCTGGGTCAATCAG
	XP_015875304.1	ZjSOD1	LOW QUALITY PROTEIN: superoxide dismutase [Cu-Zn]	8906800000	9755000000	10358000000	6064100000	6461800000	7012800000
	XP_015899366.1	ZjSOD2	superoxide dismutase [Cu-Zn] 2 isoform X2	30455000000	35898000000	30475000000	22701000000	27021000000	22558000000
	XP_015889893.1	ZjTRXH	thioredoxin H-type	825370000	1275700000	1029100000	680050000	912060000	773930000
	XP_015897029.1	ZjGST1	probable glutathione S-transferase	242350000	232370000	477630000	171950000	160550000	348290000
	XP_024934753.1	ZjGST2	probable glutathione S-transferase	74907000	77971000	97965000	240060000	248090000	346350000
	XP_015894855.2	ZjGSTU17	glutathione S-transferase U17-like	69206000	127010000	106820000	176080000	290080000	318110000
	XP_015869706.1	ZjPHGPX1	phospholipid hydroperoxide glutathione peroxidase 1	1804600000	2147900000	2734000000	1487500000	1870700000	2000200000
	XP_015896875.1	ZjPHGPX3	probable phospholipid hydroperoxide glutathione peroxidase	234950000	188960000	213140000	581920000	530240000	251780000
	AKP20050.1	ZjGPX1	glutathione peroxidase, partial	84258000	89172000	103400000	133910000	145410000	168300000
	XP_015894861.1	ZjTRXH2	thioredoxin H2	858170000	336750000	786250000	1248900000	323550000	1081200000
	XP_024930753.1	ZjTRXHCXXS1	thioredoxin-like protein CXXS1 isoform X3	1362600000	1933000000	1608600000	1736500000	2742200000	2345700000
	AKP20051.1	ZjGR	glutathione reductase, partial	2848300000	2421300000	2574400000	3478600000	3064600000	3072900000
	XP_015882430.1	ZjPMSR	peptide methionine sulfoxide reductase-like	11488000000	4482700000	5994300000	15697000000	5750100000	8685700000
	XP_015867599.1	ZjPDIA1	protein disulfide isomerase-like 1-6	44885000	53774000	97480000	105950000	104210000	146750000
	XP_015884996.2	ZjPDIA5	protein disulfide-isomerase 5-2	136810000	196540000	143460000	221390000	256280000	202500000
	XP_015881416.1	ZjPDIA2	protein disulfide isomerase-like 2-3	2889700000	3461300000	3327800000	3245500000	3829900000	3803400000
