# Supplementary material for: The crotonylated and succinylated proteins of jujube involved in phytoplasma-stress responses
Source: BMC Biol. 2024 May 15;22:113. doi: 10.1186/s12915-024-01917-x (PMC11094900; doi:10.1186/s12915-024-01917-x)
Supplement: Supplementary file 9 — Additional file 9. Table S5. The relevant raw individual data points in this study. [file 12915_2024_1917_MOESM9_ESM.xls]

## Sheet: Sheet1
Table S5 The relevant raw individual data points in this study
The transcriptional expressions of some DEPs by qRT-PCR (Fig 5B)
	Field plant
	Health	Disease
ZjPOD51	1.46409	2.96905
	0.812252	3.22657
	0.840896	2.69447
ZjPOD12	0.928731	1.17555
	0.99539	1.28639
	1.08172	1.12766
ZjPHGPX2	0.907519	12.9063
	1.13288	14.6213
	0.972655	10.0561
ZjGST3	1.0163	1.61702
	1.07425	1.48796
	0.915945	1.22547
ZjRP-L5e	0.993092	2.12874
	0.933033	1.84038
	1.07923	2.09943
ZjRP-L19e-3	0.961483	0.825496
	0.941696	0.848704
	1.10445	0.974905
ZjRP-S23e	1.06683	0.652176
	1.03049	0.961483
	0.909618	0.915945
POD and GPX enzyme activities in healthy and diseased jujube trees (field) and seedlings (tissue culture) (Fig 5C)
	Seedling plant		Field plant
	Health	Disease	Health	Disease
POD activity	25358.9	37715	12405.2	21528.4
	26919.4	36533.1	11656.5	20898.8
	30656.4	40719.5	11574.7	21643.9
GPX activity	2012.02	2776.76	66.0317	124.727
	1994.98	2600.93	85.8413	126.561
	1761.44	2635.26	79.2381	138.066
GPX enzyme activities of jujube seedlings after NAM treatment (Fig 6B)
	Control				NAM
	1d	2d	4d	6d	1d	2d	4d	6d
GPX activity	1952.47	2498.14	2213.44	3350	1769.81	1587.01	1731.33	2868.66
	2184.91	2198.36	1931.34	3500.9	1510.55	1715	1423.01	1964.13
	2045.45	2318.27	2061.54	3440.54	1617.66	1663.8	1565.31	2429.32
Effect of site-directed mutations at K130 and/or K135 of ZjPHGPX2 on GPX activity in E. coli. (Fig 7D)
	ZjPHGPX2WT	ZjPHGPX2K130R	ZjPHGPX2K135R	ZjPHGPX2K130/135R
GPX activity	3.31236	0.947627	0.824002	1.63466
	3.43391	1.31445	0.796535	2.26129
	3.82897	1.40616	0.714135	2.02976
The thymidylate kinase gene (TMK, KC493615.1) was used for phytoplasma detection in field plant and seedling plant by qRT-PCR (Additional file 1: Fig. S1 B,D)
	Field plant		Seedling plant
	Health	Disease	Health	Disease
TMK	n.e.	0.977183	n.e.	1.58744
	n.e.	1.01868	n.e.	1.94087
	n.e.	1.00465	n.e.	1.73712
Note, n.e. indicates no expression.
