# Supplementary material for: The crotonylated and succinylated proteins of jujube involved in phytoplasma-stress responses
Source: BMC Biol. 2024 May 15;22:113. doi: 10.1186/s12915-024-01917-x (PMC11094900; doi:10.1186/s12915-024-01917-x)
Supplement: Supplementary file 12 — Additional file 12. Table S6. The conserved domain of ZjPHGPX2. [file 12915_2024_1917_MOESM12_ESM.xls]

## Sheet: Table S5
Table S6 The conserved domain of ZjPHGPX2
Name	Accession	Description	Interval
PLN02399	PLN02399	Phospholipid hydroperoxide glutathione peroxidase	9-165
PLN02412	PLN02412	Probable glutathione peroxidase	1-168
GSH_Peroxidase	cd00340	Glutathione (GSH) peroxidase family	9-161
BtuE	COG0386	Glutathione peroxidase, house-cleaning role in reducing lipid peroxides	9-166
PTZ00256	PTZ00256	Glutathione peroxidase	4-165
btuE	PRK10606	Putative glutathione peroxidase	9-154
PTZ00056	PTZ00056	Glutathione peroxidase	1-167
gpx7	TIGR02540	Putative glutathione peroxidase Gpx7	9-165
GSHPx	pfam00255	Glutathione peroxidase	10-118
TlpA_like_family	cd02966	TlpA-like family	12-149
AhpC-TSA	pfam00578	AhpC/TSA family	12-68
Redoxin	pfam08534	Redoxin	12-165
PRK03147	PRK03147	thiol-disulfide oxidoreductase ResA	12-68
